# Supplementary material for: (2R)-4-[(9H-Fluoren-9-ylmeth­oxy)carbon­yl]-2-methyl­piperazin-1-ium chloride
Source: Acta Crystallogr Sect E Struct Rep Online. 2011 Nov 19;67(Pt 12):o3386–7. doi: 10.1107/S1600536811048306 (PMC3239028; doi:10.1107/S1600536811048306)
Supplement: Supplementary file 1 [file e-67-o3386-sup1.cif]

##############################################################################
#                                                                            #
# This CIF contains the data in a paper accepted for publication in          #
# Acta Crystallographica Section E. It conforms to the requirements of       #
# Notes for Authors for Acta Crystallographica Section E, and has been       #
# peer reviewed under the auspices of the IUCr Commission on Journals.       #
#                                                                            #
# Full details of the Crystallographic Information File format               #
# are given in the paper "The Crystallographic Information File (CIF):       #
# a New Standard Archive File for Crystallography" by S. R. Hall, F. H.      #
# Allen and I. D. Brown [Acta Cryst. (1991), A47, 655-685].                  #
#                                                                            #
# The current version of the core CIF dictionary is obtainable from          #
# ftp://ftp.iucr.org/pub/cif_core.dic.                                       #
#                                                                            #
# Software is freely available for graphical display of the structure(s)     #
# in this CIF. For information consult the CIF software page                 #
# http://www.iucr.org/resources/cif/software.                                #
#                                                                            #
# This file may be used for bona fide research purposes within the           #
# scientific community so long as proper attribution is given to the journal # 
# article from which it was obtained.                                        #
#                                                                            #
##############################################################################
data_global
_audit_creation_method     'SHELXL-97 and PLATON <TABLE ACC> option'
_journal_date_recd_electronic     2011-10-10
_journal_date_accepted     2011-11-14
_journal_name_full     'Acta Crystallographica, Section E'
_journal_year     2011
_journal_volume     67
_journal_issue     12
_journal_page_first     o3386
_journal_page_last     o3387
_journal_paper_category     QO
_journal_coeditor_code     KP2361
_publ_contact_author_name
;Dr. Anne Ertan
;
_publ_contact_author_address
;Pharmaceutical Development,
AstraZeneca R&D, S-151 58 S\"odert\"alje, Sweden
;
_publ_contact_author_email
;anne.ertan@astrazeneca.com, parhalad.sharma@astrazeneca.com
;
_publ_contact_author_fax     '+46 8 553 289 07'
_publ_contact_author_phone     '+46 8 553 258 46'
_publ_section_title
;
(2<i>R</i>)-4-[(9<i>H</i>-Fluoren-9-ylmethoxy)carbonyl]-2-methylpiperazin-1-ium
chloride
;
loop_
    _publ_author_name
    _publ_author_address
    'Ertan, Anne'
;
Pharmaceutical Development, AstraZeneca R&D,
S-151 85 S\"odert\"alje, Sweden
;
    'Sharma, Parhalad'
;
Pharmaceutical Development, AstraZeneca R&D, Off Bellary Road, Hebbal,
Bangalore 560 024
India
;
    'Nagaraju, Dokka'
;
Pharmaceutical Development, AstraZeneca R&D, Off Bellary Road, Hebbal,
Bangalore 560 024
India
;
    'K. Deepthi'
;
Pharmaceutical Development, AstraZeneca R&D, Off Bellary Road, Hebbal,
Bangalore 560 024
India
;
    'Manjunatha, Sulur G.'
;
Pharmaceutical Development, AstraZeneca R&D, Off Bellary Road, Hebbal,
Bangalore 560 024
India
;
data_I
_chemical_name_systematic
;
(2<i>R</i>)-4-[(9<i>H</i>-Fluoren-9-ylmethoxy)carbonyl]-2-methylpiperazin-1-ium
chloride
;
_chemical_name_common
;
;
_chemical_formula_moiety     'C20 H23 N2 O2 +, Cl -'
_chemical_formula_sum     'C20 H23 Cl N2 O2'
_chemical_formula_structural     ?
_chemical_formula_iupac     'C20 H23 N2 O2 +, Cl -'
_chemical_formula_weight     358.85
_chemical_melting_point     ?
_symmetry_cell_setting     monoclinic
_symmetry_space_group_name_H-M     'P 21'
_symmetry_space_group_name_Hall     'P 2yb'
loop_
    _symmetry_equiv_pos_site_id
    _symmetry_equiv_pos_as_xyz
    1 x,y,z
    2 -x,1/2+y,-z
_cell_length_a     8.3492(3)
_cell_length_b     7.4954(2)
_cell_length_c     14.9246(3)
_cell_angle_alpha     90
_cell_angle_beta     90.6740(18)
_cell_angle_gamma     90
_cell_volume     933.93(5)
_cell_formula_units_Z     2
_cell_measurement_reflns_used     2263
_cell_measurement_theta_min     0.998
_cell_measurement_theta_max     27.485
_cell_measurement_temperature     293(2)
_cell_special_details
;
;
_exptl_crystal_description     'Block'
_exptl_crystal_colour     'Colourless'
_exptl_crystal_size_max     0.28
_exptl_crystal_size_mid     0.20
_exptl_crystal_size_min     0.08
_exptl_crystal_size_rad     ?
_exptl_crystal_density_diffrn     1.276
_exptl_crystal_density_meas     ?
_exptl_crystal_density_method     'Not Measured'
_exptl_crystal_F_000     380
_exptl_absorpt_coefficient_mu     0.220
_exptl_absorpt_correction_type     none
_exptl_absorpt_process_details     ?
_exptl_absorpt_correction_T_min     ?
_exptl_absorpt_correction_T_max     ?
_exptl_special_details
;
Crystals were crystallized from methanol/heptane by vapour diffusion.
Number of collected frames: 212 Number of repeats: 1 Crystal-Detector distance
(mm): 30 Exposure time (sec) per frame: 5 Phi-rotation (\%) step: 2
;
_diffrn_ambient_temperature     293(2)
_diffrn_radiation_type     'MoK\a'
_diffrn_radiation_wavelength     0.71073
_diffrn_radiation_source     fine-focus
_diffrn_radiation_monochromator     graphite
_diffrn_measurement_device_type     'Nonius KappaCCD'
_diffrn_measurement_method     '\f and \w scans with \k offsets'
_diffrn_reflns_number     4227
_diffrn_reflns_av_R_equivalents     0.0223
_diffrn_reflns_av_sigmaI/netI     0.0314
_diffrn_reflns_theta_min     3.04
_diffrn_reflns_theta_max     27.46
_diffrn_reflns_theta_full     27.46
_diffrn_measured_fraction_theta_max     0.997
_diffrn_measured_fraction_theta_full     0.997
_diffrn_reflns_limit_h_min     -10
_diffrn_reflns_limit_h_max     10
_diffrn_reflns_limit_k_min     -9
_diffrn_reflns_limit_k_max     9
_diffrn_reflns_limit_l_min     -19
_diffrn_reflns_limit_l_max     19
_diffrn_reflns_reduction_process
;
;
loop_
    _diffrn_standard_refln_index_h
    _diffrn_standard_refln_index_k
    _diffrn_standard_refln_index_l
    ? ? ?
_refine_special_details
;
Refinement on <i>F</i>^2^ for ALL reflections except those flagged by the user
for potential systematic errors. Weighted <i>R</i>-factors <i>wR</i> and all
goodnesses of fit <i>S</i> are based on <i>F</i>^2^, conventional
<i>R</i>-factors <i>R</i> are based on <i>F</i>, with <i>F</i> set to zero for
negative <i>F</i>^2^. The observed criterion of <i>F</i>^2^ > \s(<i>F</i>^2^)
is used only for calculating -<i>R</i>-factor-obs <i>etc</i>. and is not
relevant to the choice of reflections for refinement. <i>R</i>-factors based
on <i>F</i>^2^ are statistically about twice as large as those based on
<i>F</i>, and <i>R</i>-factors based on ALL data will be even larger.
;
_reflns_number_total     4221
_reflns_number_gt     3684
_reflns_threshold_expression     I>2\s(I)
_refine_ls_structure_factor_coef     Fsqd
_refine_ls_matrix_type     full
_refine_ls_R_factor_all     0.0454
_refine_ls_R_factor_gt     0.0359
_refine_ls_wR_factor_gt     0.0797
_refine_ls_wR_factor_ref     0.0858
_refine_ls_goodness_of_fit_ref     1.028
_refine_ls_restrained_S_all     1.028
_refine_ls_number_reflns     4221
_refine_ls_number_parameters     227
_refine_ls_number_restraints     1
_refine_ls_number_constraints     ?
_refine_ls_hydrogen_treatment     constr
_refine_ls_weighting_scheme     calc
_refine_ls_weighting_details
         'calc w=1/[\s^2^(Fo^2^)+(0.0370P)^2^+0.1760P] where P=(Fo^2^+2Fc^2^)/3'
_atom_sites_solution_hydrogens     geom
_atom_sites_solution_primary     direct
_atom_sites_solution_secondary     difmap
_refine_ls_shift/su_max     0.000
_refine_ls_shift/su_mean     0.000
_refine_diff_density_max     0.159
_refine_diff_density_min     -0.147
_refine_ls_extinction_method     'SHELXL97 (Sheldrick, 2008)'
_refine_ls_extinction_coef     0.075(4)
_refine_ls_extinction_expression
                                  'FC^*^=KFC[1+0.001XFC^2^\L^3^/SIN(2\Q)]^-1/4^'
_refine_ls_abs_structure_details     'Flack (1983), 1922 Friedel pairs'
_refine_ls_abs_structure_Flack     -0.04(5)
loop_
    _atom_type_symbol
    _atom_type_description
    _atom_type_scat_dispersion_real
    _atom_type_scat_dispersion_imag
    _atom_type_scat_source
    O O 0.0106 0.0060 'International Tables Vol C Tables 4.2.6.8 and 6.1.1.4'
    N N 0.0061 0.0033 'International Tables Vol C Tables 4.2.6.8 and 6.1.1.4'
    Cl Cl 0.1484 0.1585 'International Tables Vol C Tables 4.2.6.8 and 6.1.1.4'
    H H 0.0000 0.0000 'International Tables Vol C Tables 4.2.6.8 and 6.1.1.4'
    C C 0.0033 0.0016 'International Tables Vol C Tables 4.2.6.8 and 6.1.1.4'
_computing_data_collection     'COLLECT (Nonius, 1998)'
_computing_cell_refinement     'SCALEPACK (Otwinowski & Minor, 1997)'
_computing_data_reduction     'DENZO and SCALEPAK (Otwinowski & Minor, 1997)'
_computing_structure_solution     'SIR97 (Altomare <i>et al.</i>, 1999)'
_computing_structure_refinement
;
initial refinement: <i>maXus</i> (MacKay <i>et al.</i>, 2000);
final refinement: SHELXL97 (Sheldrick, 2008)
;
_computing_molecular_graphics
                        'PLATON (Spek, 2009) and <i>ORTEPII</i> (Johnson, 1976)'
_computing_publication_material
;
PLATON (Spek, 2009) and <i>ACD/Labs</i> (ACD, 2011)
;
loop_
    _atom_site_type_symbol
    _atom_site_label
    _atom_site_fract_x
    _atom_site_fract_y
    _atom_site_fract_z
    _atom_site_U_iso_or_equiv
    _atom_site_thermal_displace_type
    _atom_site_calc_flag
    _atom_site_refinement_flags
    _atom_site_occupancy
    O O8 0.44893(17) 0.0878(2) 0.65110(9) 0.0556(5) Uani . . 1.000
    O O9 0.61979(15) 0.06962(17) 0.76938(8) 0.0404(4) Uani . . 1.000
    N N1 0.86676(19) -0.2463(2) 0.55195(9) 0.0431(5) Uani . . 1.000
    N N4 0.61615(18) -0.1517(3) 0.66869(10) 0.0468(5) Uani . . 1.000
    C C2 0.7114(2) -0.1768(3) 0.51533(12) 0.0512(6) Uani . . 1.000
    C C3 0.5787(2) -0.2213(3) 0.57921(13) 0.0540(7) Uani . . 1.000
    C C5 0.7678(2) -0.2172(3) 0.70499(11) 0.0438(6) Uani . . 1.000
    C C6 0.9062(2) -0.1750(3) 0.64313(11) 0.0397(5) Uani . . 1.000
    C C7 1.0634(2) -0.2547(3) 0.67673(14) 0.0532(7) Uani . . 1.000
    C C8 0.5532(2) 0.0098(3) 0.69198(11) 0.0398(5) Uani . . 1.000
    C C10 0.5939(2) 0.2555(2) 0.78753(11) 0.0380(5) Uani . . 1.000
    C C11 0.70593(19) 0.3087(2) 0.86403(10) 0.0336(5) Uani . . 1.000
    C C12 0.6628(2) 0.2475(2) 0.95797(11) 0.0358(5) Uani . . 1.000
    C C13 0.5230(2) 0.2774(3) 1.00485(13) 0.0446(6) Uani . . 1.000
    C C14 0.5175(3) 0.2224(3) 1.09407(13) 0.0529(7) Uani . . 1.000
    C C15 0.6472(3) 0.1385(3) 1.13435(13) 0.0571(7) Uani . . 1.000
    C C16 0.7860(3) 0.1070(3) 1.08760(13) 0.0514(7) Uani . . 1.000
    C C17 0.7936(2) 0.1632(2) 0.99900(11) 0.0389(5) Uani . . 1.000
    C C18 0.9257(2) 0.1579(2) 0.93493(11) 0.0370(5) Uani . . 1.000
    C C19 1.0795(2) 0.0892(3) 0.94323(15) 0.0504(7) Uani . . 1.000
    C C20 1.1808(2) 0.0990(3) 0.87068(16) 0.0555(7) Uani . . 1.000
    C C21 1.1300(2) 0.1765(3) 0.79113(15) 0.0528(7) Uani . . 1.000
    C C22 0.9768(2) 0.2495(3) 0.78302(12) 0.0429(5) Uani . . 1.000
    C C23 0.87605(19) 0.2402(2) 0.85559(11) 0.0349(5) Uani . . 1.000
    Cl Cl1 0.82783(6) 0.33785(7) 0.55846(3) 0.0512(2) Uani . . 1.000
    H H1A 0.95740 -0.20530 0.50700 0.0520 Uiso . R 1.000
    H H1B 0.86370 -0.36370 0.54900 0.0520 Uiso . R 1.000
    H H2A 0.71940 -0.04950 0.50940 0.0620 Uiso . R 1.000
    H H2B 0.68890 -0.22870 0.45770 0.0620 Uiso . R 1.000
    H H3A 0.56490 -0.34840 0.58130 0.0650 Uiso . R 1.000
    H H3B 0.48160 -0.16670 0.55770 0.0650 Uiso . R 1.000
    H H5A 0.78820 -0.16100 0.76180 0.0520 Uiso . R 1.000
    H H5B 0.76240 -0.34420 0.71300 0.0520 Uiso . R 1.000
    H H6 0.91990 -0.04800 0.63970 0.0480 Uiso . R 1.000
    H H7A 1.08780 -0.20780 0.73520 0.0640 Uiso . R 1.000
    H H7B 1.14880 -0.22650 0.63670 0.0640 Uiso . R 1.000
    H H7C 1.05130 -0.38190 0.68040 0.0640 Uiso . R 1.000
    H H10A 0.61530 0.32520 0.73510 0.0460 Uiso . R 1.000
    H H10B 0.48460 0.27250 0.80490 0.0460 Uiso . R 1.000
    H H11 0.71090 0.45300 0.85770 0.0400 Uiso . R 1.000
    H H13 0.43480 0.33540 0.97510 0.0540 Uiso . R 1.000
    H H14 0.42200 0.24030 1.12820 0.0640 Uiso . R 1.000
    H H15 0.64190 0.10180 1.19590 0.0690 Uiso . R 1.000
    H H16 0.87520 0.04880 1.11640 0.0620 Uiso . R 1.000
    H H19 1.11280 0.03880 0.99960 0.0610 Uiso . R 1.000
    H H20 1.28690 0.04980 0.87390 0.0670 Uiso . R 1.000
    H H21 1.20490 0.17560 0.74120 0.0630 Uiso . R 1.000
    H H22 0.94320 0.30910 0.72900 0.0510 Uiso . R 1.000
loop_
    _atom_site_aniso_label
    _atom_site_aniso_U_11
    _atom_site_aniso_U_22
    _atom_site_aniso_U_33
    _atom_site_aniso_U_12
    _atom_site_aniso_U_13
    _atom_site_aniso_U_23
    O8 0.0442(8) 0.0714(10) 0.0508(7) 0.0151(7) -0.0161(6) -0.0121(7)
    O9 0.0444(7) 0.0403(7) 0.0363(6) 0.0044(6) -0.0068(5) -0.0027(5)
    N1 0.0498(9) 0.0414(8) 0.0382(8) -0.0015(7) 0.0020(6) -0.0056(7)
    N4 0.0417(8) 0.0550(9) 0.0435(8) 0.0051(8) -0.0024(6) -0.0121(8)
    C2 0.0568(12) 0.0583(12) 0.0383(8) 0.0044(10) -0.0124(8) -0.0084(9)
    C3 0.0476(11) 0.0600(13) 0.0542(11) 0.0000(9) -0.0064(9) -0.0203(10)
    C5 0.0476(10) 0.0462(12) 0.0375(9) 0.0095(8) 0.0009(7) -0.0003(7)
    C6 0.0433(9) 0.0379(9) 0.0378(8) 0.0011(8) -0.0045(7) -0.0016(8)
    C7 0.0459(11) 0.0595(12) 0.0541(11) 0.0070(10) -0.0048(9) 0.0006(10)
    C8 0.0344(9) 0.0496(11) 0.0355(8) -0.0001(8) 0.0007(7) -0.0041(8)
    C10 0.0345(9) 0.0386(9) 0.0407(9) 0.0062(7) -0.0036(7) -0.0001(8)
    C11 0.0320(8) 0.0346(10) 0.0340(8) 0.0027(7) -0.0021(6) -0.0003(6)
    C12 0.0392(9) 0.0299(8) 0.0384(8) -0.0017(7) 0.0004(7) -0.0035(7)
    C13 0.0439(10) 0.0404(10) 0.0497(10) -0.0027(8) 0.0080(8) -0.0064(8)
    C14 0.0638(13) 0.0478(12) 0.0476(11) -0.0169(10) 0.0196(9) -0.0120(9)
    C15 0.0811(16) 0.0547(13) 0.0357(9) -0.0228(12) 0.0046(10) 0.0017(9)
    C16 0.0641(13) 0.0472(12) 0.0425(10) -0.0114(10) -0.0101(9) 0.0081(8)
    C17 0.0441(10) 0.0325(8) 0.0399(9) -0.0059(7) -0.0046(7) 0.0014(7)
    C18 0.0365(9) 0.0302(8) 0.0440(9) 0.0007(7) -0.0061(7) -0.0009(7)
    C19 0.0427(11) 0.0424(11) 0.0659(12) 0.0049(9) -0.0119(9) 0.0038(9)
    C20 0.0333(10) 0.0463(12) 0.0866(16) 0.0063(9) -0.0055(10) -0.0070(11)
    C21 0.0379(10) 0.0565(12) 0.0641(13) -0.0028(9) 0.0104(9) -0.0160(10)
    C22 0.0392(9) 0.0469(10) 0.0425(9) -0.0032(8) 0.0013(7) -0.0044(8)
    C23 0.0323(8) 0.0325(8) 0.0397(8) 0.0004(7) -0.0030(6) -0.0025(7)
    Cl1 0.0585(3) 0.0495(3) 0.0457(2) 0.0006(2) 0.0055(2) -0.0020(2)
_geom_special_details
;
Bond distances, angles <i>etc</i>. have been calculated using the rounded
fractional coordinates. All su's are estimated from the variances of the
(full) variance-covariance matrix. The cell e.s.d.'s are taken into account in
the estimation of distances, angles and torsion angles
;
loop_
    _geom_bond_atom_site_label_1
    _geom_bond_atom_site_label_2
    _geom_bond_site_symmetry_1
    _geom_bond_site_symmetry_2
    _geom_bond_distance
    _geom_bond_publ_flag
    O8 C8 . . 1.208(2) no
    O9 C8 . . 1.353(2) no
    O9 C10 . . 1.436(2) no
    N1 C2 . . 1.495(2) no
    N1 C6 . . 1.495(2) no
    N4 C3 . . 1.464(3) no
    N4 C5 . . 1.457(2) no
    N4 C8 . . 1.366(3) no
    N1 H1A . . 1.0600 no
    N1 H1B . . 0.8800 no
    C2 C3 . . 1.508(3) no
    C5 C6 . . 1.521(2) no
    C6 C7 . . 1.522(3) no
    C10 C11 . . 1.521(2) no
    C11 C23 . . 1.517(2) no
    C11 C12 . . 1.522(2) no
    C12 C17 . . 1.397(2) no
    C12 C13 . . 1.386(2) no
    C13 C14 . . 1.395(3) no
    C14 C15 . . 1.384(3) no
    C15 C16 . . 1.380(3) no
    C16 C17 . . 1.390(3) no
    C17 C18 . . 1.469(2) no
    C18 C23 . . 1.394(2) no
    C18 C19 . . 1.388(2) no
    C19 C20 . . 1.384(3) no
    C20 C21 . . 1.384(3) no
    C21 C22 . . 1.395(3) no
    C22 C23 . . 1.381(2) no
    C2 H2A . . 0.9600 no
    C2 H2B . . 0.9600 no
    C3 H3A . . 0.9600 no
    C3 H3B . . 0.9600 no
    C5 H5A . . 0.9600 no
    C5 H5B . . 0.9600 no
    C6 H6 . . 0.9600 no
    C7 H7A . . 0.9600 no
    C7 H7B . . 0.9600 no
    C7 H7C . . 0.9600 no
    C10 H10A . . 0.9600 no
    C10 H10B . . 0.9600 no
    C11 H11 . . 1.0900 no
    C13 H13 . . 0.9600 no
    C14 H14 . . 0.9600 no
    C15 H15 . . 0.9600 no
    C16 H16 . . 0.9600 no
    C19 H19 . . 0.9600 no
    C20 H20 . . 0.9600 no
    C21 H21 . . 0.9800 no
    C22 H22 . . 0.9600 no
loop_
    _geom_contact_atom_site_label_1
    _geom_contact_atom_site_label_2
    _geom_contact_distance
    _geom_contact_site_symmetry_1
    _geom_contact_site_symmetry_2
    _geom_contact_publ_flag
    Cl1 N1 3.1353(16) . 1_565 no
    Cl1 C22 3.6222(19) . . no
    Cl1 N1 3.1167(16) . 2_756 no
    Cl1 H2A 3.1300 . . no
    Cl1 H22 2.7200 . . no
    Cl1 H1B 2.2600 . 1_565 no
    Cl1 H1A 2.0800 . 2_756 no
    Cl1 H7B 2.9600 . 2_756 no
    Cl1 H3B 3.0900 . 2_656 no
    O8 C2 3.316(2) . 2_656 no
    O9 C22 3.276(2) . . no
    O8 H10B 2.6900 . . no
    O8 H2B 2.4100 . 2_656 no
    O8 H21 2.5400 . 1_455 no
    O8 H10A 2.5700 . . no
    O8 H3B 2.3800 . . no
    O9 H5A 2.2300 . . no
    N1 N4 2.829(2) . . no
    N1 Cl1 3.1167(16) . 2_746 no
    N1 Cl1 3.1353(16) . 1_545 no
    N4 N1 2.829(2) . . no
    C2 O8 3.316(2) . 2_646 no
    C17 C19 3.470(3) . 2_757 no
    C19 C17 3.470(3) . 2_747 no
    C22 O9 3.276(2) . . no
    C22 Cl1 3.6222(19) . . no
    C5 H14 2.9800 . 2_647 no
    C10 H22 3.0800 . . no
    C11 H19 3.0600 . 2_757 no
    C12 H19 2.9400 . 2_757 no
    C13 H10B 3.0000 . . no
    C14 H20 2.9800 . 2_757 no
    C14 H11 2.8700 . 2_647 no
    C15 H13 2.8800 . 2_647 no
    C15 H10B 3.1000 . 2_647 no
    C16 H13 2.8900 . 2_647 no
    C16 H19 3.0800 . . no
    C17 H19 2.9200 . 2_757 no
    C18 H19 3.0400 . 2_757 no
    C20 H10B 3.0200 . 1_655 no
    C21 H10B 3.0500 . 1_655 no
    C21 H7A 3.0200 . . no
    C22 H16 2.9600 . 2_757 no
    H1A Cl1 2.0800 . 2_746 no
    H1A H7B 2.5000 . . no
    H1B H7C 2.5000 . . no
    H1B Cl1 2.2600 . 1_545 no
    H1B H3A 2.5500 . . no
    H2A H6 2.5500 . . no
    H2A Cl1 3.1300 . . no
    H2B O8 2.4100 . 2_646 no
    H3A H1B 2.5500 . . no
    H3A H5B 2.5500 . . no
    H3B O8 2.3800 . . no
    H3B Cl1 3.0900 . 2_646 no
    H5A H14 2.5300 . 2_647 no
    H5A H7A 2.5600 . . no
    H5A O9 2.2300 . . no
    H5B H7C 2.4800 . . no
    H5B H3A 2.5500 . . no
    H6 H2A 2.5500 . . no
    H7A H5A 2.5600 . . no
    H7A C21 3.0200 . . no
    H7B H1A 2.5000 . . no
    H7B Cl1 2.9600 . 2_746 no
    H7C H1B 2.5000 . . no
    H7C H5B 2.4800 . . no
    H7C H22 2.5900 . 1_545 no
    H10A O8 2.5700 . . no
    H10B O8 2.6900 . . no
    H10B C21 3.0500 . 1_455 no
    H10B H20 2.5700 . 1_455 no
    H10B C15 3.1000 . 2_657 no
    H10B C13 3.0000 . . no
    H10B C20 3.0200 . 1_455 no
    H11 C14 2.8700 . 2_657 no
    H11 H14 2.4300 . 2_657 no
    H13 C16 2.8900 . 2_657 no
    H13 C15 2.8800 . 2_657 no
    H14 H5A 2.5300 . 2_657 no
    H14 H11 2.4300 . 2_647 no
    H14 C5 2.9800 . 2_657 no
    H16 C22 2.9600 . 2_747 no
    H19 C11 3.0600 . 2_747 no
    H19 C12 2.9400 . 2_747 no
    H19 C16 3.0800 . . no
    H19 C18 3.0400 . 2_747 no
    H19 C17 2.9200 . 2_747 no
    H20 C14 2.9800 . 2_747 no
    H20 H10B 2.5700 . 1_655 no
    H21 O8 2.5400 . 1_655 no
    H22 H7C 2.5900 . 1_565 no
    H22 Cl1 2.7200 . . no
    H22 C10 3.0800 . . no
loop_
    _geom_angle_atom_site_label_1
    _geom_angle_atom_site_label_2
    _geom_angle_atom_site_label_3
    _geom_angle_site_symmetry_1
    _geom_angle_site_symmetry_2
    _geom_angle_site_symmetry_3
    _geom_angle
    _geom_angle_publ_flag
    C8 O9 C10 . . . 114.92(14) no
    C2 N1 C6 . . . 112.89(14) no
    C3 N4 C5 . . . 113.24(16) no
    C3 N4 C8 . . . 117.98(16) no
    C5 N4 C8 . . . 122.64(17) no
    C2 N1 H1B . . . 108.00 no
    C6 N1 H1A . . . 109.00 no
    C2 N1 H1A . . . 107.00 no
    H1A N1 H1B . . . 106.00 no
    C6 N1 H1B . . . 114.00 no
    N1 C2 C3 . . . 109.43(15) no
    N4 C3 C2 . . . 110.33(15) no
    N4 C5 C6 . . . 111.56(15) no
    C5 C6 C7 . . . 112.14(15) no
    N1 C6 C5 . . . 108.51(14) no
    N1 C6 C7 . . . 109.85(16) no
    O9 C8 N4 . . . 110.82(15) no
    O8 C8 O9 . . . 123.88(19) no
    O8 C8 N4 . . . 125.26(17) no
    O9 C10 C11 . . . 107.66(13) no
    C10 C11 C12 . . . 117.54(13) no
    C12 C11 C23 . . . 101.91(12) no
    C10 C11 C23 . . . 114.66(13) no
    C11 C12 C13 . . . 128.75(15) no
    C13 C12 C17 . . . 120.70(16) no
    C11 C12 C17 . . . 110.36(14) no
    C12 C13 C14 . . . 118.12(18) no
    C13 C14 C15 . . . 121.0(2) no
    C14 C15 C16 . . . 121.04(19) no
    C15 C16 C17 . . . 118.5(2) no
    C12 C17 C16 . . . 120.66(17) no
    C16 C17 C18 . . . 130.86(17) no
    C12 C17 C18 . . . 108.42(14) no
    C17 C18 C23 . . . 108.85(14) no
    C19 C18 C23 . . . 120.38(16) no
    C17 C18 C19 . . . 130.77(16) no
    C18 C19 C20 . . . 118.94(19) no
    C19 C20 C21 . . . 120.64(17) no
    C20 C21 C22 . . . 120.70(18) no
    C21 C22 C23 . . . 118.58(17) no
    C11 C23 C22 . . . 128.88(15) no
    C18 C23 C22 . . . 120.72(15) no
    C11 C23 C18 . . . 110.40(14) no
    N1 C2 H2A . . . 109.00 no
    N1 C2 H2B . . . 110.00 no
    C3 C2 H2A . . . 109.00 no
    C3 C2 H2B . . . 110.00 no
    H2A C2 H2B . . . 109.00 no
    N4 C3 H3A . . . 110.00 no
    N4 C3 H3B . . . 109.00 no
    C2 C3 H3A . . . 109.00 no
    C2 C3 H3B . . . 109.00 no
    H3A C3 H3B . . . 109.00 no
    N4 C5 H5A . . . 109.00 no
    N4 C5 H5B . . . 110.00 no
    C6 C5 H5A . . . 108.00 no
    C6 C5 H5B . . . 109.00 no
    H5A C5 H5B . . . 109.00 no
    N1 C6 H6 . . . 109.00 no
    C5 C6 H6 . . . 109.00 no
    C7 C6 H6 . . . 108.00 no
    C6 C7 H7A . . . 109.00 no
    C6 C7 H7B . . . 111.00 no
    C6 C7 H7C . . . 109.00 no
    H7A C7 H7B . . . 110.00 no
    H7A C7 H7C . . . 109.00 no
    H7B C7 H7C . . . 109.00 no
    O9 C10 H10A . . . 110.00 no
    O9 C10 H10B . . . 109.00 no
    C11 C10 H10A . . . 111.00 no
    C11 C10 H10B . . . 110.00 no
    H10A C10 H10B . . . 110.00 no
    C10 C11 H11 . . . 103.00 no
    C12 C11 H11 . . . 113.00 no
    C23 C11 H11 . . . 107.00 no
    C12 C13 H13 . . . 119.00 no
    C14 C13 H13 . . . 123.00 no
    C13 C14 H14 . . . 120.00 no
    C15 C14 H14 . . . 119.00 no
    C14 C15 H15 . . . 120.00 no
    C16 C15 H15 . . . 119.00 no
    C15 C16 H16 . . . 120.00 no
    C17 C16 H16 . . . 121.00 no
    C18 C19 H19 . . . 119.00 no
    C20 C19 H19 . . . 122.00 no
    C19 C20 H20 . . . 121.00 no
    C21 C20 H20 . . . 119.00 no
    C20 C21 H21 . . . 117.00 no
    C22 C21 H21 . . . 122.00 no
    C21 C22 H22 . . . 121.00 no
    C23 C22 H22 . . . 120.00 no
loop_
    _geom_torsion_atom_site_label_1
    _geom_torsion_atom_site_label_2
    _geom_torsion_atom_site_label_3
    _geom_torsion_atom_site_label_4
    _geom_torsion_site_symmetry_1
    _geom_torsion_site_symmetry_2
    _geom_torsion_site_symmetry_3
    _geom_torsion_site_symmetry_4
    _geom_torsion
    _geom_torsion_publ_flag
    C10 O9 C8 O8 . . . . -17.4(2) no
    C10 O9 C8 N4 . . . . 164.52(14) no
    C8 O9 C10 C11 . . . . -167.41(13) no
    C6 N1 C2 C3 . . . . -57.2(2) no
    C2 N1 C6 C5 . . . . 55.8(2) no
    C2 N1 C6 C7 . . . . 178.70(16) no
    C5 N4 C3 C2 . . . . -57.0(2) no
    C8 N4 C3 C2 . . . . 96.2(2) no
    C3 N4 C5 C6 . . . . 56.7(2) no
    C8 N4 C5 C6 . . . . -95.1(2) no
    C3 N4 C8 O8 . . . . 12.5(3) no
    C3 N4 C8 O9 . . . . -169.49(15) no
    C5 N4 C8 O8 . . . . 163.05(18) no
    C5 N4 C8 O9 . . . . -19.0(2) no
    N1 C2 C3 N4 . . . . 55.6(2) no
    N4 C5 C6 N1 . . . . -54.2(2) no
    N4 C5 C6 C7 . . . . -175.72(18) no
    O9 C10 C11 C12 . . . . -74.83(17) no
    O9 C10 C11 C23 . . . . 44.87(17) no
    C10 C11 C12 C13 . . . . -56.5(2) no
    C10 C11 C12 C17 . . . . 128.77(15) no
    C23 C11 C12 C13 . . . . 177.33(17) no
    C23 C11 C12 C17 . . . . 2.55(16) no
    C10 C11 C23 C18 . . . . -130.26(14) no
    C10 C11 C23 C22 . . . . 49.2(2) no
    C12 C11 C23 C18 . . . . -2.18(16) no
    C12 C11 C23 C22 . . . . 177.26(17) no
    C11 C12 C13 C14 . . . . -173.75(18) no
    C17 C12 C13 C14 . . . . 0.6(3) no
    C11 C12 C17 C16 . . . . 175.50(16) no
    C11 C12 C17 C18 . . . . -2.04(17) no
    C13 C12 C17 C16 . . . . 0.2(3) no
    C13 C12 C17 C18 . . . . -177.31(16) no
    C12 C13 C14 C15 . . . . -0.7(3) no
    C13 C14 C15 C16 . . . . 0.1(3) no
    C14 C15 C16 C17 . . . . 0.7(3) no
    C15 C16 C17 C12 . . . . -0.8(3) no
    C15 C16 C17 C18 . . . . 176.07(18) no
    C12 C17 C18 C19 . . . . 179.93(18) no
    C12 C17 C18 C23 . . . . 0.59(18) no
    C16 C17 C18 C19 . . . . 2.7(3) no
    C16 C17 C18 C23 . . . . -176.61(18) no
    C17 C18 C19 C20 . . . . 178.81(18) no
    C23 C18 C19 C20 . . . . -1.9(3) no
    C17 C18 C23 C11 . . . . 1.10(18) no
    C17 C18 C23 C22 . . . . -178.39(16) no
    C19 C18 C23 C11 . . . . -178.32(16) no
    C19 C18 C23 C22 . . . . 2.2(3) no
    C18 C19 C20 C21 . . . . 0.2(3) no
    C19 C20 C21 C22 . . . . 1.3(3) no
    C20 C21 C22 C23 . . . . -1.0(3) no
    C21 C22 C23 C11 . . . . 179.91(18) no
    C21 C22 C23 C18 . . . . -0.7(3) no
loop_
    _geom_hbond_atom_site_label_D
    _geom_hbond_atom_site_label_H
    _geom_hbond_atom_site_label_A
    _geom_hbond_site_symmetry_A
    _geom_hbond_distance_DH
    _geom_hbond_distance_HA
    _geom_hbond_distance_DA
    _geom_hbond_angle_DHA
    _geom_hbond_publ_flag
    N1 H1A Cl1 2_746 1.0600 2.0800 3.117(2) 165.00 yes
    N1 H1B Cl1 1_545 0.8800 2.2600 3.135(2) 171.00 yes
    C2 H2B O8 2_646 0.9600 2.4100 3.316(2) 157.00 yes
    C3 H3B O8 . 0.9600 2.3800 2.778(3) 104.00 ?
    C5 H5A O9 . 0.9600 2.2300 2.665(2) 106.00 ?
    C21 H21 O8 1_655 0.9800 2.5400 3.469(2) 158.00 yes
    C22 H22 Cl1 . 0.9600 2.7200 3.622(2) 157.00 yes
