# Supplementary material for: (2R)-4-[(9H-Fluoren-9-ylmeth­oxy)carbon­yl]-2-methyl­piperazin-1-ium chloride
Source: Acta Crystallogr Sect E Struct Rep Online. 2011 Nov 19;67(Pt 12):o3386–7. doi: 10.1107/S1600536811048306 (PMC3239028; doi:10.1107/S1600536811048306)
Supplement: Supplementary file 2 [file e-67-o3386-Isup2.hkl]

# 
# h,k,l, Fc-squared, Fo-squared, sigma(Fo-squared) and status flag 
# 
data_I
_shelx_title ' Compound AZD5575IM' 
_shelx_refln_list_code          4 
_shelx_F_calc_maximum       91.97 
_exptl_crystal_F_000       380.00 
_reflns_d_resolution_high  0.7706 
 
loop_ 
 _symmetry_equiv_pos_as_xyz 
 'x, y, z' 
 '-x, y+1/2, -z' 
 
_cell_length_a     8.3490 
_cell_length_b     7.4950 
_cell_length_c    14.9250 
_cell_angle_alpha  90.000 
_cell_angle_beta   90.674 
_cell_angle_gamma  90.000 
 
_shelx_F_squared_multiplier     1.000 
 
loop_ 
 _refln_index_h 
 _refln_index_k 
 _refln_index_l 
 _refln_F_squared_calc 
 _refln_F_squared_meas 
 _refln_F_squared_sigma 
 _refln_observed_status 
   1  -9   0       14.90       10.11      3.43 o 
   2  -9   0       10.15        7.93      1.99 o 
   3  -9   0       19.74       21.68      2.86 o 
   4  -9   0       10.60       12.01      3.03 o 
   1  -8   0        7.45        6.06      0.96 o 
   2  -8   0       15.61       15.97      1.78 o 
   3  -8   0       11.50       14.30      2.18 o 
   4  -8   0        8.51       10.11      2.01 o 
   5  -8   0        1.02        1.99      1.92 o 
   6  -8   0       12.01       16.12      4.10 o 
   1  -7   0        6.01        4.34      0.78 o 
   2  -7   0       36.99       39.03      1.16 o 
   3  -7   0       22.47       20.07      1.42 o 
   4  -7   0       67.92       70.98      3.13 o 
   5  -7   0       17.42       19.99      1.91 o 
   6  -7   0        0.76        2.32      1.39 o 
   7  -7   0       11.38       16.57      2.88 o 
   0  -6   0       85.46       97.42      5.69 o 
   1  -6   0       31.00       27.98      1.48 o 
   2  -6   0      134.41      142.17      2.88 o 
   3  -6   0       34.79       38.34      1.61 o 
   4  -6   0       19.36       19.16      1.47 o 
   5  -6   0        3.37        3.19      0.86 o 
   6  -6   0        2.86        2.07      1.98 o 
   7  -6   0        3.00        1.99      1.92 o 
   8  -6   0       15.17       11.07      3.65 o 
   1  -5   0       23.21       23.37      1.26 o 
   2  -5   0      277.06      300.08      5.17 o 
   3  -5   0      186.27      190.85      4.37 o 
   4  -5   0       95.44       96.70      2.74 o 
   5  -5   0      103.29       99.84      3.16 o 
   6  -5   0        7.96        6.92      1.32 o 
   7  -5   0       22.59       21.34      2.40 o 
   8  -5   0       11.92        9.35      3.01 o 
   9  -5   0       13.07       16.72      4.34 o 
   0  -4   0     2088.53     2076.87     48.25 o 
   1  -4   0      158.51      167.07      4.10 o 
   2  -4   0      411.94      434.90      7.81 o 
   3  -4   0       50.78       48.78      1.56 o 
   4  -4   0       46.25       46.84      1.65 o 
   5  -4   0      100.06       96.72      3.30 o 
   6  -4   0        6.85        7.77      1.19 o 
   7  -4   0       49.12       41.16      2.98 o 
   8  -4   0       35.74       49.13      4.95 o 
   9  -4   0       32.98       30.59      4.53 o 
   1  -3   0        0.99        0.51      0.35 o 
   2  -3   0      215.35      188.26      3.84 o 
   3  -3   0      268.24      274.39      5.26 o 
   4  -3   0      316.36      310.85      6.92 o 
   5  -3   0      171.67      183.93      5.81 o 
   6  -3   0       90.91       86.37      5.53 o 
   7  -3   0      166.60      190.87     10.04 o 
   8  -3   0       40.02       50.45      5.28 o 
   9  -3   0        3.33        5.27      2.44 o 
  10  -3   0        4.63        7.01      4.14 o 
   1  -2   0      297.41      272.65      5.58 o 
   2  -2   0      206.58      202.78      3.73 o 
   3  -2   0      130.35      128.83      2.96 o 
   4  -2   0       29.21       26.53      1.63 o 
   5  -2   0       41.99       44.20      3.22 o 
   6  -2   0       52.88       46.08      3.54 o 
   7  -2   0       68.73       61.90      4.68 o 
   8  -2   0       10.33        8.03      2.95 o 
   9  -2   0       30.15       37.29      4.42 o 
  10  -2   0        9.26        4.21      3.20 o 
   1  -1   0      709.09      687.39     13.12 o 
   2  -1   0     1184.85     1128.88     25.95 o 
   3  -1   0       67.14       56.57      2.94 o 
   4  -1   0       87.76       84.75      4.12 o 
   5  -1   0       42.53       37.67      2.97 o 
   6  -1   0      215.00      225.98      9.81 o 
   7  -1   0      267.49      285.64     12.60 o 
   8  -1   0       16.33       17.18      2.70 o 
   9  -1   0        1.67        2.58      2.15 o 
  10  -1   0        8.64        6.39      3.01 o 
   2   0   0       37.15       33.61      0.97 o 
   3   0   0     1361.00     1347.88     30.35 o 
   4   0   0      753.29      809.56     18.78 o 
   5   0   0       28.29       22.57      1.15 o 
   6   0   0        0.13       -0.51      0.86 o 
   7   0   0        0.09        0.78      0.35 o 
   8   0   0       28.83       34.74      1.43 o 
   9   0   0        5.60        3.63      2.16 o 
  10   0   0        2.52        2.41      2.86 o 
   1   1   0      687.25      656.60     12.81 o 
   2   1   0     1210.95     1154.81     19.05 o 
   3   1   0       68.15       63.49      1.63 o 
   4   1   0       95.85       91.78      2.68 o 
   5   1   0       42.60       34.54      1.20 o 
   6   1   0      213.32      228.50      5.35 o 
   7   1   0      267.25      282.80      5.96 o 
   8   1   0       17.19       15.97      1.11 o 
   9   1   0        1.76        2.16      0.60 o 
  10   1   0        8.61        8.14      2.01 o 
   1   2   0      288.47      264.81      6.41 o 
   2   2   0      211.94      220.22      5.82 o 
   3   2   0      120.03      113.40      2.38 o 
   4   2   0       27.48       27.20      0.97 o 
   5   2   0       44.59       42.86      1.10 o 
   6   2   0       52.07       52.47      1.89 o 
   7   2   0       69.05       61.90      2.05 o 
   8   2   0       11.06        9.35      0.86 o 
   9   2   0       30.50       33.43      1.94 o 
  10   2   0        9.31        8.14      2.06 o 
   1   3   0        0.31        0.78      0.35 o 
   2   3   0      211.58      189.00      5.13 o 
   3   3   0      269.81      280.31      6.25 o 
   4   3   0      319.92      312.21      4.62 o 
   5   3   0      175.35      176.45      3.96 o 
   6   3   0       91.67       91.82      2.14 o 
   7   3   0      162.87      176.47      4.70 o 
   8   3   0       39.99       38.34      2.07 o 
   9   3   0        3.28        1.46      1.21 o 
  10   3   0        4.33        1.29      1.54 o 
   0   4   0     2060.54     2156.48     49.16 o 
   1   4   0      163.31      178.11      3.73 o 
   2   4   0      417.83      438.89      9.02 o 
   3   4   0       52.11       52.62      2.29 o 
   4   4   0       46.30       43.71      1.84 o 
   5   4   0      101.46      102.67      2.83 o 
   6   4   0        7.76        9.41      0.79 o 
   7   4   0       48.37       42.36      1.09 o 
   8   4   0       35.98       43.68      1.97 o 
   9   4   0       33.13       25.66      2.07 o 
   1   5   0       24.93       24.18      1.10 o 
   2   5   0      282.03      308.91      7.55 o 
   3   5   0      186.11      194.46      4.94 o 
   4   5   0       98.77       89.53      3.87 o 
   5   5   0       99.97      100.58      3.18 o 
   6   5   0        7.86        6.72      0.86 o 
   7   5   0       23.23       24.17      1.37 o 
   8   5   0       11.35        9.23      1.81 o 
   9   5   0       13.26       12.40      1.83 o 
   0   6   0       80.38       89.85      3.53 o 
   1   6   0       30.64       27.98      1.37 o 
   2   6   0      132.28      136.01      4.12 o 
   3   6   0       34.52       36.29      1.90 o 
   4   6   0       20.14       14.59      1.28 o 
   5   6   0        3.76        4.15      1.40 o 
   6   6   0        3.31        1.81      1.13 o 
   7   6   0        3.12        4.49      1.97 o 
   8   6   0       14.75        9.86      1.99 o 
   1   7   0        5.93        5.10      0.97 o 
   2   7   0       36.62       37.19      2.04 o 
   3   7   0       22.47       20.92      1.79 o 
   4   7   0       67.47       62.48      2.79 o 
   5   7   0       18.15       16.65      2.13 o 
   6   7   0        0.80        0.26      1.04 o 
   7   7   0       10.86        8.35      3.12 o 
   0   8   0       30.04       25.39      2.53 o 
   1   8   0        7.45        6.62      1.19 o 
   2   8   0       15.04       12.08      1.49 o 
   3   8   0       11.73       10.34      1.62 o 
   4   8   0        8.70        7.77      1.81 o 
   5   8   0        1.17       -4.55      3.03 o 
   6   8   0       12.48       10.28      3.04 o 
   1   9   0       15.64       17.73      3.68 o 
   2   9   0       10.60       14.59      3.62 o 
   3   9   0       19.60       14.81      3.36 o 
   4   9   0       10.32        5.18      3.39 o 
  -4  -9   1        5.27        6.62      2.77 o 
  -3  -9   1       13.53       16.50      2.42 o 
  -2  -9   1        1.45        1.20      1.74 o 
  -1  -9   1       13.46       15.53      2.27 o 
   0  -9   1        0.24        1.89      0.95 o 
   1  -9   1       17.94       13.48      3.55 o 
   2  -9   1       27.38       30.79      4.85 o 
   3  -9   1       11.82       15.02      2.52 o 
   4  -9   1       29.09       38.44      4.84 o 
  -6  -8   1        2.18       -1.37      2.33 o 
  -5  -8   1       27.14       21.86      2.78 o 
  -4  -8   1       11.05       11.25      1.74 o 
  -3  -8   1       22.33       23.01      2.14 o 
  -2  -8   1        4.25        3.19      1.13 o 
  -1  -8   1        5.77        5.61      1.05 o 
   0  -8   1       38.38       37.65      2.39 o 
   1  -8   1        2.85        2.24      0.86 o 
   2  -8   1        4.00        3.28      0.44 o 
   3  -8   1        8.37       11.76      2.17 o 
   4  -8   1        2.68        1.99      2.07 o 
   5  -8   1       10.66       11.38      2.50 o 
   6  -8   1       15.89       13.21      3.04 o 
  -7  -7   1        7.99        8.57      2.34 o 
  -6  -7   1        4.14        2.86      1.48 o 
  -5  -7   1       62.36       64.54      3.14 o 
  -4  -7   1       32.89       33.75      1.94 o 
  -3  -7   1        0.88        2.76      1.05 o 
  -2  -7   1       11.01       10.46      0.54 o 
  -1  -7   1       79.00       84.61      2.91 o 
   0  -7   1       15.48       13.75      1.73 o 
   1  -7   1       50.06       54.36      1.78 o 
   2  -7   1       91.73       97.40      2.57 o 
   3  -7   1        8.63        6.30      0.93 o 
   4  -7   1       57.69       59.56      3.59 o 
   5  -7   1       22.60       23.91      1.91 o 
   6  -7   1        7.11        3.12      1.48 o 
   7  -7   1       10.05       11.57      2.40 o 
  -8  -6   1        2.15        1.37      2.83 o 
  -7  -6   1       29.46       32.57      2.97 o 
  -6  -6   1       51.35       59.12      3.58 o 
  -5  -6   1       29.11       27.58      1.75 o 
  -4  -6   1        7.96        6.82      1.02 o 
  -3  -6   1       20.81       20.57      1.26 o 
  -2  -6   1       65.06       66.52      1.51 o 
  -1  -6   1        4.44        4.15      0.79 o 
   0  -6   1      163.88      176.07      6.17 o 
   1  -6   1        5.95        4.65      0.60 o 
   2  -6   1       24.14       23.18      0.99 o 
   3  -6   1       33.39       32.80      1.60 o 
   4  -6   1       19.26       19.33      1.39 o 
   5  -6   1       35.26       33.54      1.94 o 
   6  -6   1       36.41       42.83      3.16 o 
   7  -6   1       21.03       20.24      2.59 o 
   8  -6   1       12.21        9.58      3.28 o 
  -9  -5   1       25.49       27.39      4.77 o 
  -8  -5   1        2.70        2.86      2.32 o 
  -7  -5   1       14.47       17.18      3.08 o 
  -6  -5   1       69.24       63.67      2.97 o 
  -5  -5   1      219.20      229.71      5.65 o 
  -4  -5   1       24.86       24.18      1.37 o 
  -3  -5   1       80.24       79.25      2.32 o 
  -2  -5   1      145.70      145.18      2.47 o 
  -1  -5   1      385.33      403.22      7.88 o 
   0  -5   1       82.50       92.37      2.50 o 
   1  -5   1       19.35       20.16      0.92 o 
   2  -5   1      185.33      186.80      3.57 o 
   3  -5   1      165.40      169.50      3.88 o 
   4  -5   1      287.04      299.21      6.45 o 
   5  -5   1       45.83       46.70      1.91 o 
   6  -5   1       50.02       52.59      2.70 o 
   7  -5   1       25.33       30.28      2.66 o 
   8  -5   1       36.00       46.81      5.22 o 
   9  -5   1       27.20       23.18      4.39 o 
  -9  -4   1        0.86        4.34      2.59 o 
  -8  -4   1       22.58       26.70      3.75 o 
  -7  -4   1       33.35       23.91      2.64 o 
  -6  -4   1       25.28       28.27      1.98 o 
  -5  -4   1      100.60       94.72      3.26 o 
  -4  -4   1       41.35       42.85      1.70 o 
  -3  -4   1      216.84      235.50      4.87 o 
  -2  -4   1        1.49        4.21      0.61 o 
  -1  -4   1      192.04      204.05      4.00 o 
   0  -4   1      574.48      557.42      9.76 o 
   1  -4   1      979.65     1026.68     16.96 o 
   2  -4   1      146.63      144.18      2.68 o 
   3  -4   1       69.69       69.01      2.01 o 
   4  -4   1       95.08       95.64      2.55 o 
   5  -4   1       29.28       28.97      1.60 o 
   6  -4   1      160.79      175.25      5.17 o 
   7  -4   1        8.01        4.21      1.91 o 
   8  -4   1        4.17        2.76      2.07 o 
   9  -4   1        7.05        9.58      3.39 o 
 -10  -3   1        9.38       15.75      4.35 o 
  -9  -3   1        4.91        2.24      2.42 o 
  -8  -3   1       40.91       43.08      4.27 o 
  -7  -3   1      110.53      109.75      7.02 o 
  -6  -3   1      232.61      245.10     11.38 o 
  -5  -3   1       18.17       18.84      1.37 o 
  -4  -3   1      110.94      105.81      2.68 o 
  -3  -3   1        4.44        5.70      0.62 o 
  -2  -3   1      479.35      489.92      8.72 o 
  -1  -3   1       46.71       45.74      1.25 o 
   0  -3   1      181.26      163.95      3.11 o 
   1  -3   1     1557.61     1579.90     25.20 o 
   2  -3   1      471.90      477.79      8.62 o 
   3  -3   1      368.36      395.80      7.45 o 
   4  -3   1      458.10      462.48      9.66 o 
   5  -3   1       89.47       82.46      3.38 o 
   6  -3   1        6.06       10.52      2.23 o 
   7  -3   1       49.35       40.92      3.92 o 
   8  -3   1       16.27       12.60      3.37 o 
   9  -3   1        4.99        2.68      2.34 o 
  10  -3   1        7.45        9.07      4.47 o 
 -10  -2   1       14.49       17.96      3.54 o 
  -9  -2   1        9.15       15.45      3.51 o 
  -8  -2   1       50.57       44.81      4.48 o 
  -7  -2   1      116.64      137.25      7.41 o 
  -6  -2   1       38.06       39.50      3.51 o 
  -5  -2   1      131.47      132.87      6.22 o 
  -4  -2   1       92.34      103.50      3.60 o 
  -3  -2   1      457.99      481.18      9.88 o 
  -2  -2   1     1545.49     1523.63     24.11 o 
  -1  -2   1      153.08      134.94      2.61 o 
   0  -2   1     5652.61     6157.25    136.55 o 
   1  -2   1     8458.75     9852.11    305.63 o 
   2  -2   1      326.69      313.06      6.30 o 
   3  -2   1      153.69      150.76      3.43 o 
   4  -2   1      663.14      638.31     16.15 o 
   5  -2   1      104.40      103.67      5.12 o 
   6  -2   1        7.98        4.49      1.46 o 
   7  -2   1        9.55        5.36      2.41 o 
   8  -2   1       25.01       24.92      3.53 o 
   9  -2   1       50.45       55.18      5.11 o 
  10  -2   1       10.46       13.28      3.52 o 
 -10  -1   1        6.73        8.79      4.08 o 
  -9  -1   1        7.18       10.04      3.65 o 
  -8  -1   1       24.08       22.83      3.28 o 
  -7  -1   1      240.07      241.04     11.86 o 
  -6  -1   1      390.78      408.63     10.58 o 
  -5  -1   1      107.65      104.85      3.24 o 
  -4  -1   1      345.38      331.70      8.18 o 
  -3  -1   1      274.79      254.73      6.28 o 
  -2  -1   1     1374.85     1324.30     30.36 o 
  -1  -1   1     2065.98     1966.32     31.45 o 
   0  -1   1     1928.46     1681.82     24.43 o 
   1  -1   1     3129.89     3042.78     55.54 o 
   2  -1   1     1463.15     1415.45     32.92 o 
   3  -1   1      214.42      204.01      7.74 o 
   4  -1   1      721.91      751.32     25.82 o 
   5  -1   1      137.18      120.56      5.52 o 
   6  -1   1        6.33        4.77      1.67 o 
   7  -1   1       47.61       48.50      4.01 o 
   8  -1   1       48.49       49.40      4.83 o 
   9  -1   1        3.67        3.35      2.76 o 
  10  -1   1       20.75       27.00      4.06 o 
 -10   0   1       15.20       21.85      3.91 o 
  -9   0   1        6.12        4.57      0.52 o 
  -8   0   1       72.01       68.20      3.68 o 
  -7   0   1      503.04      523.65     11.55 o 
  -6   0   1       44.28       49.02      1.95 o 
  -5   0   1      169.01      173.61      7.36 o 
  -4   0   1       69.90       83.51      2.89 o 
  -3   0   1      932.03      928.37     17.39 o 
  -2   0   1      431.92      379.56      6.25 o 
   2   0   1      916.42      836.03     27.77 o 
   3   0   1        4.44        2.16      1.04 o 
   4   0   1      186.11      165.43      4.31 o 
   5   0   1       56.33       54.95      1.93 o 
   6   0   1       32.22       35.52      1.22 o 
   7   0   1       33.35       30.80      1.13 o 
   8   0   1       16.82       13.89      2.01 o 
   9   0   1       11.86       17.80      4.23 o 
  10   0   1        3.44        0.26      2.44 o 
 -10   1   1        6.23        4.15      1.55 o 
  -9   1   1        7.01        6.49      0.95 o 
  -8   1   1       23.59       20.83      1.18 o 
  -7   1   1      237.69      243.35      5.24 o 
  -6   1   1      391.22      416.60      8.01 o 
  -5   1   1      108.77      114.60      2.59 o 
  -4   1   1      342.19      333.02      5.46 o 
  -3   1   1      269.93      248.44      4.43 o 
  -2   1   1     1356.39     1318.67     21.13 o 
  -1   1   1     2116.11     2018.62     28.27 o 
   1   1   1     3144.79     3166.00     57.86 o 
   2   1   1     1470.29     1429.96     26.47 o 
   3   1   1      214.45      204.55      4.55 o 
   4   1   1      735.28      765.17     15.12 o 
   5   1   1      132.97      119.72      4.08 o 
   6   1   1        6.54        5.61      0.61 o 
   7   1   1       50.41       52.74      1.76 o 
   8   1   1       46.81       47.21      1.79 o 
   9   1   1        3.68        3.52      1.47 o 
  10   1   1       20.37       20.07      2.66 o 
 -10   2   1       14.63       13.28      2.44 o 
  -9   2   1        9.03        5.61      1.10 o 
  -8   2   1       49.54       45.57      1.88 o 
  -7   2   1      117.23      127.40      3.15 o 
  -6   2   1       41.13       41.51      1.44 o 
  -5   2   1      130.39      128.19      2.53 o 
  -4   2   1       92.29      109.07      2.33 o 
  -3   2   1      462.34      483.32      8.25 o 
  -2   2   1     1541.84     1523.37     24.86 o 
  -1   2   1      151.46      134.50      3.68 o 
   0   2   1     5684.22     5820.39    127.92 o 
   2   2   1      325.69      311.39      5.30 o 
   3   2   1      152.80      145.76      3.37 o 
   4   2   1      661.08      642.55     10.96 o 
   5   2   1      103.59       98.80      2.96 o 
   6   2   1        9.69        9.23      0.85 o 
   7   2   1        8.75        7.37      1.11 o 
   8   2   1       25.60       24.73      1.39 o 
   9   2   1       49.66       55.60      2.50 o 
  10   2   1       10.69        8.96      2.33 o 
 -10   3   1        9.64        8.46      1.89 o 
  -9   3   1        5.06        3.81      0.87 o 
  -8   3   1       40.66       42.47      1.81 o 
  -7   3   1      108.99      105.69      2.67 o 
  -6   3   1      229.32      227.89      3.94 o 
  -5   3   1       19.38       18.77      0.73 o 
  -4   3   1      108.63      101.26      2.06 o 
  -3   3   1        5.24        5.80      0.63 o 
  -2   3   1      484.14      501.71     12.19 o 
  -1   3   1       53.78       52.53      1.35 o 
   0   3   1      186.09      174.42      3.21 o 
   1   3   1     1572.32     1594.61     29.93 o 
   2   3   1      473.40      491.45     12.07 o 
   3   3   1      372.74      399.96      8.23 o 
   4   3   1      456.86      470.54      8.53 o 
   5   3   1       92.05       86.05      1.90 o 
   6   3   1        6.25        6.72      1.11 o 
   7   3   1       51.17       46.45      2.15 o 
   8   3   1       17.26       18.12      1.98 o 
   9   3   1        5.02        2.41      1.04 o 
  10   3   1        7.01        2.07      2.17 o 
  -9   4   1        0.74        2.16      1.12 o 
  -8   4   1       21.23       21.17      1.11 o 
  -7   4   1       33.39       28.17      0.89 o 
  -6   4   1       27.12       28.07      1.18 o 
  -5   4   1       97.73       94.17      2.53 o 
  -4   4   1       41.39       38.58      1.50 o 
  -3   4   1      209.98      223.03      6.68 o 
  -2   4   1        2.15        4.41      0.59 o 
  -1   4   1      192.72      212.67      4.08 o 
   0   4   1      564.33      559.88      9.77 o 
   1   4   1      958.49     1033.23     17.61 o 
   2   4   1      144.29      145.74      3.60 o 
   3   4   1       71.12       71.35      2.83 o 
   4   4   1       90.64       98.19      3.69 o 
   5   4   1       28.56       29.17      1.20 o 
   6   4   1      164.76      170.85      2.92 o 
   7   4   1        8.60        6.72      0.53 o 
   8   4   1        3.95        2.76      0.68 o 
   9   4   1        7.66        7.07      1.63 o 
  -9   5   1       24.87       22.64      2.30 o 
  -8   5   1        2.84        1.99      1.66 o 
  -7   5   1       14.67       14.10      1.11 o 
  -6   5   1       67.28       64.56      2.24 o 
  -5   5   1      219.57      218.01      5.78 o 
  -4   5   1       25.21       23.28      1.80 o 
  -3   5   1       82.05       81.09      2.85 o 
  -2   5   1      140.92      143.60      3.80 o 
  -1   5   1      395.94      416.59      8.01 o 
   0   5   1       81.09       90.59      2.48 o 
   1   5   1       17.36       15.83      0.96 o 
   2   5   1      181.53      184.24      4.81 o 
   3   5   1      166.48      168.06      4.59 o 
   4   5   1      288.96      306.36      9.47 o 
   5   5   1       44.06       44.81      2.74 o 
   6   5   1       50.21       50.73      2.12 o 
   7   5   1       25.58       27.00      1.45 o 
   8   5   1       36.16       34.19      3.04 o 
   9   5   1       27.17       22.47      2.64 o 
  -8   6   1        2.33        1.46      2.16 o 
  -7   6   1       29.59       29.17      2.71 o 
  -6   6   1       50.93       52.32      2.96 o 
  -5   6   1       30.88       29.37      1.81 o 
  -4   6   1        7.95        6.92      1.03 o 
  -3   6   1       21.66       17.11      1.23 o 
  -2   6   1       64.79       67.44      2.45 o 
  -1   6   1        4.49        4.85      0.78 o 
   0   6   1      164.38      180.54      4.26 o 
   1   6   1        6.05        3.81      0.76 o 
   2   6   1       24.82       24.18      1.46 o 
   3   6   1       32.06       31.84      1.89 o 
   4   6   1       19.51       19.82      1.66 o 
   5   6   1       34.79       36.17      2.58 o 
   6   6   1       37.30       37.19      2.04 o 
   7   6   1       20.68       19.90      2.90 o 
   8   6   1       12.34       13.96      2.71 o 
  -7   7   1        7.96        6.30      3.03 o 
  -6   7   1        4.43        2.93      1.46 o 
  -5   7   1       61.26       61.00      2.61 o 
  -4   7   1       32.78       32.26      2.22 o 
  -3   7   1        0.89        0.95      0.94 o 
  -2   7   1       11.97       12.02      1.23 o 
  -1   7   1       80.84       87.20      2.78 o 
   0   7   1       16.05       16.88      1.30 o 
   1   7   1       50.96       52.60      2.56 o 
   2   7   1       93.28       95.94      3.46 o 
   3   7   1        8.55        7.37      1.36 o 
   4   7   1       56.20       50.06      2.50 o 
   5   7   1       22.51       19.91      1.91 o 
   6   7   1        7.00        7.67      3.09 o 
   7   7   1       10.13        6.58      2.95 o 
  -6   8   1        2.28       -2.07      2.25 o 
  -5   8   1       27.41       25.47      2.63 o 
  -4   8   1       11.01        7.37      1.67 o 
  -3   8   1       23.60       18.84      2.02 o 
  -2   8   1        4.26        4.41      1.21 o 
  -1   8   1        5.85        3.02      1.04 o 
   0   8   1       37.86       39.49      2.10 o 
   1   8   1        2.93        2.24      1.19 o 
   2   8   1        3.90        3.35      1.63 o 
   3   8   1        7.76        4.57      1.31 o 
   4   8   1        2.99        4.07      1.73 o 
   5   8   1       10.60       10.46      3.01 o 
   6   8   1       15.25       10.34      3.52 o 
  -4   9   1        5.33        7.16      2.59 o 
  -3   9   1       13.91       19.65      3.79 o 
  -2   9   1        1.44       -0.68      2.32 o 
  -1   9   1       13.07       16.88      3.66 o 
   0   9   1        0.20        0.35      2.58 o 
   1   9   1       17.29       13.61      4.46 o 
   2   9   1       26.47       32.47      5.40 o 
   3   9   1       11.66       10.11      4.43 o 
   4   9   1       29.18       41.13      5.37 o 
  -3  -9   2        3.33        2.16      1.72 o 
  -2  -9   2       14.19       10.64      1.76 o 
  -1  -9   2        0.74        0.78      1.64 o 
   0  -9   2       11.11        8.90      1.83 o 
   1  -9   2        4.60       -1.20      2.50 o 
   2  -9   2        0.17       -0.17      2.44 o 
   3  -9   2       11.98       11.82      2.24 o 
  -6  -8   2        2.84        4.21      3.78 o 
  -5  -8   2        9.28        7.07      1.98 o 
  -4  -8   2        5.18        3.19      1.82 o 
  -3  -8   2       16.35       15.31      1.74 o 
  -2  -8   2       78.56       75.61      3.40 o 
  -1  -8   2        5.30        3.81      0.87 o 
   0  -8   2        1.87        1.89      1.02 o 
   1  -8   2       39.76       42.95      2.56 o 
   2  -8   2       31.67       35.28      1.66 o 
   3  -8   2       10.53       14.87      2.08 o 
   4  -8   2       14.77       14.45      2.05 o 
   5  -8   2        1.57        4.77      1.82 o 
   6  -8   2        9.82       12.08      3.68 o 
  -7  -7   2        9.31        7.16      2.59 o 
  -6  -7   2       24.48       22.30      2.02 o 
  -5  -7   2       13.75       18.04      1.81 o 
  -4  -7   2       53.10       52.06      2.68 o 
  -3  -7   2       17.82       15.24      1.30 o 
  -2  -7   2       88.29       88.60      1.93 o 
  -1  -7   2       86.48       83.77      2.73 o 
   0  -7   2       23.81       25.19      1.68 o 
   1  -7   2        2.32        2.86      0.69 o 
   2  -7   2      104.47      108.17      2.90 o 
   3  -7   2      102.06       96.13      3.28 o 
   4  -7   2       36.25       35.62      2.11 o 
   5  -7   2       31.43       32.58      3.08 o 
   6  -7   2        6.86        5.53      1.66 o 
   7  -7   2        5.91        4.21      1.91 o 
  -8  -6   2        6.18        7.67      3.04 o 
  -7  -6   2        3.77        5.80      1.88 o 
  -6  -6   2       11.98       10.22      2.14 o 
  -5  -6   2      124.85      127.60      3.99 o 
  -4  -6   2       30.48       31.73      1.68 o 
  -3  -6   2       78.84       77.91      2.63 o 
  -2  -6   2        7.91        6.39      0.52 o 
  -1  -6   2       38.76       34.42      1.53 o 
   0  -6   2       93.97       92.18      3.04 o 
   1  -6   2      120.84      128.70      3.17 o 
   2  -6   2       56.51       58.57      1.71 o 
   3  -6   2       54.63       54.92      2.07 o 
   4  -6   2       19.04       21.60      1.47 o 
   5  -6   2       24.28       24.55      1.75 o 
   6  -6   2        5.31        0.61      1.56 o 
   7  -6   2        1.27        3.96      1.48 o 
   8  -6   2        2.83        5.53      2.93 o 
  -9  -5   2        7.02        8.96      3.72 o 
  -8  -5   2       18.79       17.10      3.46 o 
  -7  -5   2       10.05        9.69      2.60 o 
  -6  -5   2      113.52      122.37      4.32 o 
  -5  -5   2       27.17       26.61      1.54 o 
  -4  -5   2      239.00      249.23      5.59 o 
  -3  -5   2      103.30      117.12      3.02 o 
  -2  -5   2       35.05       38.00      1.03 o 
  -1  -5   2      565.03      586.25     11.34 o 
   0  -5   2      192.62      192.01      4.13 o 
   1  -5   2      115.01      116.18      2.61 o 
   2  -5   2      404.76      425.64      7.32 o 
   3  -5   2      212.27      198.76      4.46 o 
   4  -5   2       57.74       57.01      2.11 o 
   5  -5   2       58.12       60.15      2.31 o 
   6  -5   2       14.95       11.07      1.49 o 
   7  -5   2       24.53       21.69      2.43 o 
   8  -5   2       21.70       27.97      4.62 o 
   9  -5   2        2.64        2.41      4.04 o 
  -9  -4   2        1.62       -3.28      2.50 o 
  -8  -4   2       36.35       48.87      5.07 o 
  -7  -4   2       26.06       19.41      2.62 o 
  -6  -4   2      135.98      142.58      4.67 o 
  -5  -4   2      318.00      333.64      8.18 o 
  -4  -4   2       19.81       16.28      1.05 o 
  -3  -4   2      210.05      203.15      4.25 o 
  -2  -4   2      493.02      496.93      7.93 o 
  -1  -4   2       21.42       20.92      0.93 o 
   0  -4   2      128.92      119.97      2.65 o 
   1  -4   2     1623.27     1674.29     27.34 o 
   2  -4   2      267.72      266.76      4.57 o 
   3  -4   2       66.81       59.04      1.71 o 
   4  -4   2       62.65       62.65      2.06 o 
   5  -4   2       76.39       75.48      3.39 o 
   6  -4   2      148.39      148.46      5.90 o 
   7  -4   2       30.63       29.27      3.42 o 
   8  -4   2       12.24       16.42      3.01 o 
   9  -4   2       22.82       27.58      4.10 o 
 -10  -3   2       23.92       25.94      5.40 o 
  -9  -3   2        8.99       11.07      3.27 o 
  -8  -3   2       48.66       45.56      3.14 o 
  -7  -3   2       67.90       69.59      3.57 o 
  -6  -3   2      101.88      103.99      4.36 o 
  -5  -3   2       20.59       16.95      1.23 o 
  -4  -3   2      150.65      142.37      4.00 o 
  -3  -3   2      492.03      474.80      8.57 o 
  -2  -3   2      208.38      219.02      3.59 o 
  -1  -3   2      297.99      270.67      4.31 o 
   0  -3   2      912.78      892.95     13.03 o 
   1  -3   2      633.88      664.66     11.17 o 
   2  -3   2      209.95      203.03      3.46 o 
   3  -3   2      213.67      223.83      5.02 o 
   4  -3   2       24.28       20.08      1.25 o 
   5  -3   2      156.89      148.82      4.77 o 
   6  -3   2        8.39        9.92      1.81 o 
   7  -3   2       23.46       29.37      3.22 o 
   8  -3   2       77.43       90.34      6.72 o 
   9  -3   2       48.33       53.26      5.70 o 
  10  -3   2       17.60       26.51      4.88 o 
 -10  -2   2        0.81        1.89      2.84 o 
  -9  -2   2        8.99       10.70      3.77 o 
  -8  -2   2        8.54        4.77      2.15 o 
  -7  -2   2       84.01       71.65      5.51 o 
  -6  -2   2      159.79      140.95      7.96 o 
  -5  -2   2        0.54       -0.68      1.12 o 
  -4  -2   2      153.76      158.69      6.81 o 
  -3  -2   2      827.43      868.40     16.70 o 
  -2  -2   2       45.37       42.41      0.85 o 
  -1  -2   2     1166.70     1104.67     17.87 o 
   0  -2   2      714.94      630.74      9.55 o 
   1  -2   2     1195.50     1208.69     22.71 o 
   2  -2   2       39.04       39.31      1.51 o 
   3  -2   2      304.26      311.00      6.59 o 
   4  -2   2      594.79      618.70     15.88 o 
   5  -2   2       49.10       43.97      3.33 o 
   6  -2   2      169.84      165.17      7.90 o 
   7  -2   2       65.95       58.44      4.41 o 
   8  -2   2       12.13        9.69      2.25 o 
   9  -2   2        8.78       12.08      2.78 o 
  10  -2   2       14.75       11.89      3.52 o 
 -10  -1   2       27.60       24.45      4.04 o 
  -9  -1   2       13.33       13.54      3.35 o 
  -8  -1   2      109.29      112.68      7.31 o 
  -7  -1   2       24.24       24.82      1.49 o 
  -6  -1   2      338.28      311.57      8.56 o 
  -5  -1   2       26.13       28.57      1.29 o 
  -4  -1   2      132.32      132.58      6.01 o 
  -3  -1   2     1585.05     1564.72     49.49 o 
  -2  -1   2      462.13      447.32     10.77 o 
  -1  -1   2     2276.25     2251.51     31.60 o 
   0  -1   2     3835.68     3888.51     61.52 o 
   1  -1   2     3395.81     3438.31     54.96 o 
   2  -1   2      581.66      546.10     13.26 o 
   3  -1   2      597.25      594.93     14.71 o 
   4  -1   2     1490.86     1583.30     50.88 o 
   5  -1   2      310.14      311.43     11.87 o 
   6  -1   2      122.00      114.98      5.79 o 
   7  -1   2       89.51       94.68      5.97 o 
   8  -1   2       44.85       40.68      2.84 o 
   9  -1   2       33.77       28.37      4.16 o 
  10  -1   2       11.29       14.17      3.64 o 
 -10   0   2       11.61       14.10      4.47 o 
  -9   0   2        2.29        0.78      0.53 o 
  -8   0   2       50.39       55.74      2.22 o 
  -7   0   2       14.56       16.34      1.13 o 
  -6   0   2       60.22       62.35      2.35 o 
  -5   0   2        0.07       -0.17      0.43 o 
  -4   0   2     1180.95     1183.23     22.88 o 
  -3   0   2     1015.58      990.25     18.58 o 
  -2   0   2     2332.95     2317.39     42.25 o 
  -1   0   2     1083.75     1012.10     12.46 o 
   1   0   2     3990.31     3916.19     86.71 o 
   2   0   2        9.10        9.19      0.62 o 
   3   0   2      901.77      834.84     26.34 o 
   4   0   2      373.89      384.84      9.92 o 
   5   0   2      667.92      687.77     13.79 o 
   6   0   2      391.92      380.44      6.56 o 
   7   0   2        5.20        4.57      1.11 o 
   8   0   2       85.83       79.40      3.98 o 
   9   0   2        7.43       11.57      2.59 o 
  10   0   2        4.31        2.68      1.74 o 
 -10   1   2       27.41       22.12      2.63 o 
  -9   1   2       14.23       13.48      1.09 o 
  -8   1   2      109.54      112.69      3.56 o 
  -7   1   2       22.53       22.56      1.15 o 
  -6   1   2      338.07      337.46      6.86 o 
  -5   1   2       26.72       29.07      0.90 o 
  -4   1   2      138.57      130.05      2.34 o 
  -3   1   2     1564.51     1515.08     20.22 o 
  -2   1   2      456.78      450.38      5.60 o 
  -1   1   2     2328.78     2333.36     28.31 o 
   0   1   2     3846.58     3982.46     89.36 o 
   1   1   2     3375.44     3519.22     64.21 o 
   2   1   2      571.22      524.77      9.97 o 
   3   1   2      611.56      619.00     15.01 o 
   4   1   2     1483.24     1605.75     37.47 o 
   5   1   2      308.92      306.17      6.86 o 
   6   1   2      120.78      122.47      3.71 o 
   7   1   2       88.67       98.52      2.77 o 
   8   1   2       46.68       43.70      2.45 o 
   9   1   2       34.19       31.63      2.72 o 
  10   1   2       11.70        9.69      2.31 o 
 -10   2   2        0.89        0.09      1.14 o 
  -9   2   2        8.99        7.07      0.84 o 
  -8   2   2        7.63        8.30      1.02 o 
  -7   2   2       83.55       87.04      2.43 o 
  -6   2   2      158.23      152.91      2.99 o 
  -5   2   2        1.19        1.55      0.25 o 
  -4   2   2      150.78      148.28      2.50 o 
  -3   2   2      828.30      858.43     12.73 o 
  -2   2   2       49.88       46.90      0.89 o 
  -1   2   2     1160.36     1110.70     21.12 o 
   0   2   2      705.14      648.63     12.58 o 
   1   2   2     1218.98     1273.85     28.82 o 
   2   2   2       39.65       40.95      1.07 o 
   3   2   2      292.13      298.12      5.49 o 
   4   2   2      585.58      609.68     10.66 o 
   5   2   2       49.04       47.10      1.79 o 
   6   2   2      168.37      177.60      5.71 o 
   7   2   2       68.01       61.32      2.47 o 
   8   2   2       12.06       10.70      1.04 o 
   9   2   2        9.45        8.57      1.14 o 
  10   2   2       14.67       14.24      2.67 o 
 -10   3   2       23.68       22.38      2.63 o 
  -9   3   2        8.30        8.14      1.11 o 
  -8   3   2       48.69       47.97      1.94 o 
  -7   3   2       70.12       70.52      1.72 o 
  -6   3   2       99.93      105.50      2.29 o 
  -5   3   2       20.33       20.07      0.67 o 
  -4   3   2      155.83      147.09      2.71 o 
  -3   3   2      487.94      482.11      8.64 o 
  -2   3   2      211.08      222.65      5.02 o 
  -1   3   2      296.40      276.22      5.90 o 
   0   3   2      933.39      954.26     15.82 o 
   1   3   2      634.62      661.77     12.60 o 
   2   3   2      221.65      214.46      5.74 o 
   3   3   2      215.94      228.34      4.79 o 
   4   3   2       24.12       19.66      0.74 o 
   5   3   2      154.21      144.75      2.46 o 
   6   3   2        7.74        6.58      0.76 o 
   7   3   2       22.36       21.08      1.19 o 
   8   3   2       79.52       81.22      3.18 o 
   9   3   2       47.66       52.72      2.83 o 
  10   3   2       17.13       18.28      2.86 o 
  -9   4   2        1.71        1.46      1.37 o 
  -8   4   2       37.66       37.64      2.28 o 
  -7   4   2       26.51       24.92      0.92 o 
  -6   4   2      133.13      131.25      3.20 o 
  -5   4   2      327.32      355.53      7.39 o 
  -4   4   2       19.70       17.65      1.02 o 
  -3   4   2      207.90      205.00      5.87 o 
  -2   4   2      488.43      488.13      8.69 o 
  -1   4   2       21.83       20.16      0.84 o 
   0   4   2      134.00      123.90      2.70 o 
   1   4   2     1635.08     1699.22     32.26 o 
   2   4   2      267.37      277.53      6.22 o 
   3   4   2       65.76       57.05      2.39 o 
   4   4   2       58.37       58.44      2.56 o 
   5   4   2       76.34       69.92      1.87 o 
   6   4   2      146.11      142.39      2.67 o 
   7   4   2       29.77       28.47      1.39 o 
   8   4   2       12.28       14.87      2.08 o 
   9   4   2       22.69       23.36      2.51 o 
  -9   5   2        7.48        5.98      1.81 o 
  -8   5   2       18.75       19.99      1.91 o 
  -7   5   2        9.32        9.41      1.03 o 
  -6   5   2      114.15      122.99      3.30 o 
  -5   5   2       27.61       26.33      1.43 o 
  -4   5   2      236.99      243.08      6.39 o 
  -3   5   2       99.05      109.96      3.13 o 
  -2   5   2       35.35       37.31      1.37 o 
  -1   5   2      571.49      600.96     11.02 o 
   0   5   2      198.20      213.26      4.63 o 
   1   5   2      117.11      119.62      3.47 o 
   2   5   2      407.60      440.05      9.81 o 
   3   5   2      215.33      213.22      5.44 o 
   4   5   2       56.21       47.48      2.69 o 
   5   5   2       59.32       63.95      3.12 o 
   6   5   2       14.16       16.50      1.21 o 
   7   5   2       23.72       22.47      0.88 o 
   8   5   2       22.76       24.45      3.96 o 
   9   5   2        2.64        2.93      2.25 o 
  -8   6   2        6.37        6.58      2.00 o 
  -7   6   2        4.03        6.49      1.66 o 
  -6   6   2       12.67       13.61      1.58 o 
  -5   6   2      124.08      124.04      4.15 o 
  -4   6   2       30.35       27.10      1.75 o 
  -3   6   2       78.23       80.06      2.99 o 
  -2   6   2        8.51        8.14      0.85 o 
  -1   6   2       37.81       35.40      1.55 o 
   0   6   2       91.19       82.79      2.54 o 
   1   6   2      119.71      122.44      3.71 o 
   2   6   2       56.17       59.86      2.30 o 
   3   6   2       55.16       53.82      2.46 o 
   4   6   2       17.47       17.65      1.49 o 
   5   6   2       24.32       21.69      2.07 o 
   6   6   2        4.72        2.58      0.86 o 
   7   6   2        1.52       -1.72      2.50 o 
   8   6   2        2.81        3.02      2.23 o 
  -7   7   2        9.69       10.46      2.05 o 
  -6   7   2       23.55       17.26      1.62 o 
  -5   7   2       13.94       14.10      1.47 o 
  -4   7   2       51.39       42.12      2.29 o 
  -3   7   2       19.18       14.59      1.28 o 
  -2   7   2       87.33       85.48      3.44 o 
  -1   7   2       83.66       84.28      2.91 o 
   0   7   2       23.82       22.91      1.43 o 
   1   7   2        2.10        2.07      0.97 o 
   2   7   2      101.60      102.63      3.58 o 
   3   7   2      101.47       94.31      3.62 o 
   4   7   2       37.13       34.19      2.07 o 
   5   7   2       30.92       27.10      2.61 o 
   6   7   2        7.09        6.39      3.20 o 
   7   7   2        6.15        3.35      3.26 o 
  -6   8   2        2.99        3.02      2.52 o 
  -5   8   2        8.80        7.67      2.83 o 
  -4   8   2        4.97        4.65      2.40 o 
  -3   8   2       15.75       12.28      2.02 o 
  -2   8   2       78.55       80.71      3.51 o 
  -1   8   2        5.46        5.02      1.12 o 
   0   8   2        1.88        2.32      1.13 o 
   1   8   2       39.93       37.30      2.39 o 
   2   8   2       31.43       30.08      2.25 o 
   3   8   2       11.44        7.93      1.73 o 
   4   8   2       15.75       10.11      2.06 o 
   5   8   2        1.59        2.86      2.51 o 
   6   8   2       10.17       11.88      3.46 o 
  -3   9   2        3.40        7.41      3.64 o 
  -2   9   2       13.99       13.21      4.32 o 
  -1   9   2        0.98       -2.86      3.11 o 
   0   9   2       10.89       17.10      3.92 o 
   1   9   2        4.72        3.12      4.14 o 
   2   9   2        0.27        2.76      3.89 o 
   3   9   2       11.70       18.52      5.36 o 
  -3  -9   3        0.05       -2.33      1.55 o 
  -2  -9   3        5.00        3.96      1.48 o 
  -1  -9   3        7.47        9.52      2.00 o 
   0  -9   3        5.29        8.90      1.88 o 
   1  -9   3        5.25        5.44      2.25 o 
   2  -9   3       27.91       22.30      4.30 o 
   3  -9   3        9.72       10.88      2.27 o 
  -5  -8   3       28.90       23.99      2.73 o 
  -4  -8   3       34.08       39.96      2.70 o 
  -3  -8   3       21.45       21.34      1.98 o 
  -2  -8   3       26.27       28.56      1.69 o 
  -1  -8   3       20.46       17.73      1.33 o 
   0  -8   3       14.33       13.96      1.46 o 
   1  -8   3       10.10       12.14      1.49 o 
   2  -8   3        3.41        3.88      0.70 o 
   3  -8   3       70.68       68.65      4.00 o 
   4  -8   3        0.97       -0.68      1.20 o 
   5  -8   3        2.74        2.93      1.97 o 
  -7  -7   3       19.55       15.02      2.59 o 
  -6  -7   3        6.90       10.64      2.19 o 
  -5  -7   3        8.32        7.93      1.47 o 
  -4  -7   3       56.41       65.88      3.17 o 
  -3  -7   3       16.42       15.39      1.46 o 
  -2  -7   3        0.01       -0.43      0.43 o 
  -1  -7   3       37.64       37.65      1.37 o 
   0  -7   3       40.80       43.45      1.96 o 
   1  -7   3        1.76        1.64      0.69 o 
   2  -7   3       14.04       13.54      0.89 o 
   3  -7   3      103.27      100.75      3.36 o 
   4  -7   3        6.22        5.98      1.23 o 
   5  -7   3       45.94       42.47      3.03 o 
   6  -7   3        6.85       10.11      2.06 o 
   7  -7   3        2.60        1.55      1.90 o 
  -8  -6   3       28.22       30.59      4.73 o 
  -7  -6   3        4.63        6.20      1.90 o 
  -6  -6   3        8.65        7.37      2.06 o 
  -5  -6   3       19.46       15.02      1.23 o 
  -4  -6   3       60.47       64.10      2.39 o 
  -3  -6   3        5.70        4.57      0.87 o 
  -2  -6   3      120.59      124.29      2.90 o 
  -1  -6   3      183.76      196.46      3.65 o 
   0  -6   3        0.94        1.12      0.61 o 
   1  -6   3      107.28      110.55      2.94 o 
   2  -6   3       91.35       94.32      2.17 o 
   3  -6   3      126.52      134.02      3.45 o 
   4  -6   3        0.57        0.86      0.69 o 
   5  -6   3       23.82       17.26      1.55 o 
   6  -6   3       51.40       52.18      3.35 o 
   7  -6   3        7.24       10.04      2.00 o 
   8  -6   3        0.39       -1.72      2.14 o 
  -9  -5   3       16.04       15.89      4.00 o 
  -8  -5   3       18.66       23.27      4.03 o 
  -7  -5   3       32.01       40.19      4.12 o 
  -6  -5   3       13.64       15.53      1.62 o 
  -5  -5   3        7.52        7.93      1.05 o 
  -4  -5   3        6.77        7.62      0.98 o 
  -3  -5   3       49.80       50.20      1.84 o 
  -2  -5   3        6.14        5.02      0.41 o 
  -1  -5   3      141.39      149.47      3.19 o 
   0  -5   3      325.82      326.64      6.75 o 
   1  -5   3       26.94       28.37      0.99 o 
   2  -5   3       40.74       48.11      1.29 o 
   3  -5   3      249.93      265.53      5.77 o 
   4  -5   3       30.57       28.67      1.50 o 
   5  -5   3      164.34      155.15      4.18 o 
   6  -5   3       15.13       15.83      1.62 o 
   7  -5   3        4.18        5.53      1.57 o 
   8  -5   3        0.04        0.00      0.86 o 
   9  -5   3       22.69       30.28      4.09 o 
  -9  -4   3        7.56        6.72      2.65 o 
  -8  -4   3      100.84      114.42      7.96 o 
  -7  -4   3       44.37       40.44      3.08 o 
  -6  -4   3      104.52      104.54      4.75 o 
  -5  -4   3       68.44       63.68      2.53 o 
  -4  -4   3      133.91      140.44      3.53 o 
  -3  -4   3      110.60      115.37      2.80 o 
  -2  -4   3      490.74      490.86      7.88 o 
  -1  -4   3       51.33       56.89      1.40 o 
   0  -4   3        0.34        0.00      0.86 o 
   1  -4   3       74.00       76.01      1.78 o 
   2  -4   3      199.78      210.66      3.79 o 
   3  -4   3       17.93       14.81      0.93 o 
   4  -4   3        4.77        5.88      0.86 o 
   5  -4   3       11.54       11.07      1.36 o 
   6  -4   3       38.67       43.33      2.82 o 
   7  -4   3       42.17       35.73      4.11 o 
   8  -4   3        0.59        2.58      2.25 o 
   9  -4   3       23.64       23.01      4.28 o 
 -10  -3   3        2.76        4.85      3.11 o 
  -9  -3   3       23.74       28.36      5.15 o 
  -8  -3   3       41.25       43.08      3.29 o 
  -7  -3   3       65.49       64.41      3.58 o 
  -6  -3   3      318.39      342.81     10.71 o 
  -5  -3   3        1.10        1.12      0.86 o 
  -4  -3   3       48.37       45.59      1.76 o 
  -3  -3   3      188.08      186.52      3.82 o 
  -2  -3   3      110.54      103.98      2.09 o 
  -1  -3   3      751.71      786.30     11.64 o 
   0  -3   3      337.55      318.24      5.01 o 
   1  -3   3      179.71      189.28      3.59 o 
   2  -3   3     2215.85     2265.04     35.86 o 
   3  -3   3      924.42      936.71     18.48 o 
   4  -3   3       21.87       21.09      1.19 o 
   5  -3   3      156.97      162.04      5.45 o 
   6  -3   3       14.02       16.72      2.36 o 
   7  -3   3       26.70       26.23      3.15 o 
   8  -3   3        5.02        8.57      3.38 o 
   9  -3   3       12.26        9.23      2.65 o 
  10  -3   3       10.26       13.75      3.86 o 
 -10  -2   3       11.01       20.06      4.25 o 
  -9  -2   3       14.25       18.76      3.71 o 
  -8  -2   3       88.87      102.03      6.57 o 
  -7  -2   3      162.93      185.25      9.13 o 
  -6  -2   3       50.91       57.01      3.93 o 
  -5  -2   3      109.58      101.61      3.94 o 
  -4  -2   3      816.84      841.82     20.77 o 
  -3  -2   3      556.45      576.90     11.28 o 
  -2  -2   3      104.56      100.47      1.87 o 
  -1  -2   3     1882.80     1867.90     26.93 o 
   0  -2   3      193.65      177.79      2.49 o 
   1  -2   3     2524.78     2499.79     45.40 o 
   2  -2   3      371.14      334.69      5.83 o 
   3  -2   3      116.41      129.55      3.18 o 
   4  -2   3       74.95       75.53      2.91 o 
   5  -2   3      217.05      237.99      9.78 o 
   6  -2   3       33.28       37.99      3.55 o 
   7  -2   3      323.59      324.99     14.46 o 
   8  -2   3       37.65       47.07      4.47 o 
   9  -2   3        5.40       14.30      3.16 o 
  10  -2   3       16.31       13.61      3.91 o 
 -10  -1   3        3.45        5.10      3.11 o 
  -9  -1   3       12.82        8.20      2.88 o 
  -8  -1   3       36.63       33.65      1.94 o 
  -7  -1   3      107.42      105.70      3.83 o 
  -6  -1   3      139.98      140.68      4.42 o 
  -5  -1   3       64.25       68.38      2.46 o 
  -4  -1   3      173.15      168.38      4.60 o 
  -3  -1   3      107.25      111.19      2.16 o 
  -2  -1   3     2068.88     2009.01     28.10 o 
  -1  -1   3     1521.83     1485.50     19.56 o 
   0  -1   3      611.28      558.47      7.64 o 
   1  -1   3      984.65      885.76     13.14 o 
   2  -1   3     1338.16     1310.70     24.38 o 
   3  -1   3      225.57      220.77      8.60 o 
   4  -1   3       93.88       83.56      4.08 o 
   5  -1   3      208.75      228.06      9.29 o 
   6  -1   3       25.79       24.09      2.64 o 
   7  -1   3        1.54        1.72      1.46 o 
   8  -1   3      124.67      136.79      5.88 o 
   9  -1   3        6.72        3.12      1.90 o 
  10  -1   3        4.81        3.12      3.81 o 
 -10   0   3        6.95        7.16      3.08 o 
  -9   0   3        6.56        5.80      0.94 o 
  -8   0   3        0.11        0.43      0.79 o 
  -7   0   3      122.92      116.73      3.42 o 
  -6   0   3      760.48      787.46     16.86 o 
  -5   0   3      311.24      311.77      6.92 o 
  -4   0   3      263.38      297.17      5.48 o 
  -3   0   3        0.36       -0.38      0.25 o 
  -2   0   3     6614.18     6727.19     93.76 o 
  -1   0   3       25.22       24.58      0.46 o 
   0   0   3        1.00        3.63      0.17 o 
   1   0   3      992.03      979.81     15.70 o 
   2   0   3        6.38        5.98      0.46 o 
   3   0   3       43.91       54.28      1.78 o 
   4   0   3       53.65       43.62      1.35 o 
   5   0   3      257.71      286.73      6.01 o 
   6   0   3        2.74        3.52      0.94 o 
   7   0   3      346.01      347.14     10.78 o 
   8   0   3       86.85       88.95      4.39 o 
   9   0   3       65.49       67.11      4.12 o 
  10   0   3       10.71        5.18      1.99 o 
 -10   1   3        3.51        2.32      1.22 o 
  -9   1   3       12.97       10.22      1.19 o 
  -8   1   3       35.94       32.26      1.58 o 
  -7   1   3      110.15      108.99      2.72 o 
  -6   1   3      142.19      149.66      3.64 o 
  -5   1   3       65.71       70.09      1.71 o 
  -4   1   3      178.37      173.78      2.95 o 
  -3   1   3      117.11      118.83      1.83 o 
  -2   1   3     2066.27     2042.27     24.79 o 
  -1   1   3     1502.76     1462.12     17.91 o 
   0   1   3      637.18      591.48      8.80 o 
   1   1   3      984.42      893.76     20.66 o 
   2   1   3     1354.67     1361.02     22.02 o 
   3   1   3      221.87      211.40      4.34 o 
   4   1   3       93.96       90.15      3.01 o 
   5   1   3      217.48      231.80      6.81 o 
   6   1   3       26.17       21.60      1.38 o 
   7   1   3        1.59        0.17      0.87 o 
   8   1   3      122.26      128.23      3.37 o 
   9   1   3        6.24        3.63      1.45 o 
  10   1   3        4.90        3.81      1.81 o 
 -10   2   3       11.11        8.63      1.91 o 
  -9   2   3       14.34       16.72      1.30 o 
  -8   2   3       90.42       94.29      2.89 o 
  -7   2   3      167.15      167.96      3.14 o 
  -6   2   3       49.85       48.90      1.17 o 
  -5   2   3      104.96       99.17      1.85 o 
  -4   2   3      825.75      843.70     11.49 o 
  -3   2   3      550.05      568.67      8.06 o 
  -2   2   3      102.59      104.23      1.52 o 
  -1   2   3     1873.43     1859.56     24.34 o 
   0   2   3      188.79      165.99      2.89 o 
   1   2   3     2514.03     2543.23     40.80 o 
   2   2   3      362.22      334.56      6.86 o 
   3   2   3      121.66      134.28      2.80 o 
   4   2   3       68.18       66.87      1.52 o 
   5   2   3      215.31      228.59      6.77 o 
   6   2   3       35.43       40.09      2.35 o 
   7   2   3      319.36      317.60      8.31 o 
   8   2   3       37.38       40.08      2.35 o 
   9   2   3        5.45        6.39      1.97 o 
  10   2   3       16.49       14.30      2.82 o 
 -10   3   3        2.86        3.45      2.07 o 
  -9   3   3       23.82       26.42      1.53 o 
  -8   3   3       41.99       43.20      1.83 o 
  -7   3   3       67.97       71.93      1.74 o 
  -6   3   3      316.53      331.16      5.09 o 
  -5   3   3        1.03        0.78      0.35 o 
  -4   3   3       45.17       44.08      0.99 o 
  -3   3   3      186.23      184.99      3.55 o 
  -2   3   3      109.20       99.84      2.24 o 
  -1   3   3      758.69      801.93     15.50 o 
   0   3   3      347.65      335.64      6.86 o 
   1   3   3      179.72      186.72      4.08 o 
   2   3   3     2189.92     2321.38     43.74 o 
   3   3   3      941.58      975.75     18.86 o 
   4   3   3       21.62       22.65      0.80 o 
   5   3   3      154.90      157.56      3.03 o 
   6   3   3       14.02       13.14      0.94 o 
   7   3   3       26.55       24.55      1.56 o 
   8   3   3        4.38        3.12      0.86 o 
   9   3   3       12.81       10.05      2.06 o 
  10   3   3       10.43       14.59      2.49 o 
  -9   4   3        7.50        5.27      1.28 o 
  -8   4   3      101.24      116.02      3.41 o 
  -7   4   3       44.96       43.94      1.48 o 
  -6   4   3      104.17      106.06      2.30 o 
  -5   4   3       63.98       63.52      1.78 o 
  -4   4   3      134.66      133.04      3.22 o 
  -3   4   3      112.42      114.78      3.19 o 
  -2   4   3      488.48      492.90      8.73 o 
  -1   4   3       53.50       55.64      1.52 o 
   0   4   3        0.60        0.68      0.43 o 
   1   4   3       66.77       71.67      2.21 o 
   2   4   3      201.97      213.40      5.17 o 
   3   4   3       17.28       15.60      1.32 o 
   4   4   3        3.56        3.88      0.51 o 
   5   4   3       11.04       11.13      0.80 o 
   6   4   3       39.96       41.63      1.08 o 
   7   4   3       40.60       39.61      1.88 o 
   8   4   3        0.58        1.20      1.29 o 
   9   4   3       23.26       24.92      2.97 o 
  -9   5   3       16.01       20.32      2.76 o 
  -8   5   3       18.57       15.90      1.63 o 
  -7   5   3       32.35       35.39      1.66 o 
  -6   5   3       13.27       16.42      1.21 o 
  -5   5   3        7.56        6.92      0.88 o 
  -4   5   3        7.92        6.58      0.95 o 
  -3   5   3       48.84       45.07      1.88 o 
  -2   5   3        5.94        4.85      0.61 o 
  -1   5   3      136.49      143.13      3.35 o 
   0   5   3      326.51      326.30      7.42 o 
   1   5   3       26.95       23.19      1.25 o 
   2   5   3       39.93       43.82      1.85 o 
   3   5   3      246.91      257.36      6.58 o 
   4   5   3       30.33       33.22      2.36 o 
   5   5   3      168.57      170.37      6.32 o 
   6   5   3       14.33       14.52      0.85 o 
   7   5   3        4.30        2.58      2.06 o 
   8   5   3        0.01       -1.12      1.81 o 
   9   5   3       22.99       18.04      2.61 o 
  -8   6   3       27.45       25.85      2.27 o 
  -7   6   3        4.89        6.20      1.71 o 
  -6   6   3        8.47        7.67      1.13 o 
  -5   6   3       20.05       16.05      1.56 o 
  -4   6   3       61.19       59.85      2.16 o 
  -3   6   3        6.13        5.35      0.86 o 
  -2   6   3      120.09      119.97      3.46 o 
  -1   6   3      183.06      189.98      4.62 o 
   0   6   3        1.04        1.12      0.69 o 
   1   6   3      109.10      104.96      3.43 o 
   2   6   3       93.23       99.09      3.33 o 
   3   6   3      129.71      127.22      3.99 o 
   4   6   3        0.61        0.51      1.11 o 
   5   6   3       24.19       20.24      1.68 o 
   6   6   3       51.56       53.54      3.67 o 
   7   6   3        6.72        4.21      2.14 o 
   8   6   3        0.42       -0.35      1.98 o 
  -7   7   3       19.63       18.04      2.69 o 
  -6   7   3        6.59        6.49      1.37 o 
  -5   7   3        8.43        7.26      1.11 o 
  -4   7   3       58.47       61.30      2.62 o 
  -3   7   3       14.87       13.14      1.28 o 
  -2   7   3        0.01       -0.43      0.60 o 
  -1   7   3       38.35       33.44      1.62 o 
   0   7   3       39.93       38.69      1.96 o 
   1   7   3        1.74        1.29      0.78 o 
   2   7   3       14.17       11.26      1.37 o 
   3   7   3      105.06       99.26      3.89 o 
   4   7   3        6.25        4.21      1.22 o 
   5   7   3       45.00       45.81      3.40 o 
   6   7   3        7.16        8.03      2.69 o 
   7   7   3        2.56        1.64      2.50 o 
  -5   8   3       30.04       30.18      2.55 o 
  -4   8   3       33.97       37.99      2.75 o 
  -3   8   3       21.93       18.68      2.89 o 
  -2   8   3       25.86       23.28      2.06 o 
  -1   8   3       19.57       18.12      1.66 o 
   0   8   3       14.42       15.02      1.36 o 
   1   8   3       11.17        7.93      1.30 o 
   2   8   3        3.32        3.70      1.22 o 
   3   8   3       71.28       54.93      3.44 o 
   4   8   3        1.09       -0.86      2.16 o 
   5   8   3        2.83       -0.61      3.38 o 
  -3   9   3        0.02        0.00      0.86 o 
  -2   9   3        5.04        1.72      2.68 o 
  -1   9   3        7.17        5.27      3.12 o 
   0   9   3        5.02        3.45      3.45 o 
   1   9   3        5.24        9.58      3.28 o 
   2   9   3       27.87       30.18      5.31 o 
   3   9   3        9.57       12.87      3.73 o 
  -3  -9   4        7.71       10.28      1.91 o 
  -2  -9   4        1.64        0.26      1.82 o 
  -1  -9   4        2.72        3.63      1.63 o 
   0  -9   4       16.83       14.31      4.50 o 
   1  -9   4       17.32       20.74      2.79 o 
   2  -9   4       17.71       15.38      3.65 o 
   3  -9   4       11.82       11.07      3.71 o 
  -5  -8   4        5.06        5.80      2.32 o 
  -4  -8   4        0.94        0.17      1.04 o 
  -3  -8   4       24.73       24.45      1.75 o 
  -2  -8   4       67.56       73.18      2.71 o 
  -1  -8   4       39.55       41.27      1.91 o 
   0  -8   4       28.16       25.85      1.80 o 
   1  -8   4       33.84       35.17      2.20 o 
   2  -8   4       76.62       76.58      2.77 o 
   3  -8   4       45.47       46.31      3.16 o 
   4  -8   4       13.59       16.72      2.06 o 
   5  -8   4        0.44        1.72      1.46 o 
  -7  -7   4        2.69        3.19      1.99 o 
  -6  -7   4       41.56       43.56      3.68 o 
  -5  -7   4        2.82        5.02      1.37 o 
  -4  -7   4       39.33       41.02      2.39 o 
  -3  -7   4       19.15       22.12      2.36 o 
  -2  -7   4        5.70        4.65      0.60 o 
  -1  -7   4        8.50        7.62      0.67 o 
   0  -7   4       77.30       82.90      2.71 o 
   1  -7   4       23.95       24.45      1.66 o 
   2  -7   4      149.48      153.22      3.69 o 
   3  -7   4       29.87       34.08      1.95 o 
   4  -7   4       57.87       51.66      3.21 o 
   5  -7   4       20.44       15.31      1.96 o 
   6  -7   4        5.71        5.80      1.66 o 
   7  -7   4       18.09       18.92      2.99 o 
  -8  -6   4       10.66       12.01      3.61 o 
  -7  -6   4       16.47       15.38      2.99 o 
  -6  -6   4        1.97        2.58      1.55 o 
  -5  -6   4       64.38       67.42      2.75 o 
  -4  -6   4       51.04       53.27      2.04 o 
  -3  -6   4       56.56       51.53      2.14 o 
  -2  -6   4       73.60       73.54      1.76 o 
  -1  -6   4       24.97       23.36      0.99 o 
   0  -6   4        3.86        2.86      0.69 o 
   1  -6   4        2.99        2.24      0.53 o 
   2  -6   4       19.48       19.16      0.98 o 
   3  -6   4      684.52      705.40     13.93 o 
   4  -6   4        3.54        4.07      0.86 o 
   5  -6   4       44.02       44.93      2.37 o 
   6  -6   4        5.83        8.35      1.82 o 
   7  -6   4       42.60       46.31      3.54 o 
   8  -6   4        5.72        7.37      2.93 o 
  -9  -5   4        2.31        2.07      2.94 o 
  -8  -5   4       18.76       23.54      3.97 o 
  -7  -5   4        5.71        6.58      2.67 o 
  -6  -5   4       35.79       32.48      2.22 o 
  -5  -5   4       24.66       20.41      1.68 o 
  -4  -5   4      121.06      118.75      3.25 o 
  -3  -5   4      232.21      253.67      4.75 o 
  -2  -5   4       53.14       54.52      1.51 o 
  -1  -5   4        0.10        0.61      0.43 o 
   0  -5   4       80.64       81.77      2.02 o 
   1  -5   4       12.96       12.80      0.79 o 
   2  -5   4      706.30      730.35     11.66 o 
   3  -5   4      258.40      267.98      5.80 o 
   4  -5   4       99.75      101.33      2.99 o 
   5  -5   4       55.33       57.29      2.25 o 
   6  -5   4       59.52       60.28      3.32 o 
   7  -5   4       26.37       25.38      2.44 o 
   8  -5   4        0.97        2.76      2.50 o 
  -9  -4   4        0.07       -0.95      2.69 o 
  -8  -4   4       16.90       27.87      4.71 o 
  -7  -4   4       52.45       53.14      3.25 o 
  -6  -4   4        4.32        2.07      1.12 o 
  -5  -4   4       31.38       28.28      1.68 o 
  -4  -4   4       60.68       57.03      1.83 o 
  -3  -4   4       97.06       96.02      2.01 o 
  -2  -4   4       23.97       25.30      0.84 o 
  -1  -4   4      576.85      629.25      8.93 o 
   0  -4   4      120.68      131.16      2.56 o 
   1  -4   4      162.53      146.48      2.93 o 
   2  -4   4      249.18      242.66      4.36 o 
   3  -4   4      418.96      445.85      8.29 o 
   4  -4   4      106.27      107.46      3.28 o 
   5  -4   4       27.12       25.95      1.89 o 
   6  -4   4        6.77        7.67      1.55 o 
   7  -4   4       57.63       57.15      4.78 o 
   8  -4   4       55.80       51.52      5.07 o 
   9  -4   4       23.00       25.56      4.41 o 
 -10  -3   4        4.70        3.70      3.01 o 
  -9  -3   4        8.13        5.35      2.84 o 
  -8  -3   4       21.80       16.42      2.41 o 
  -7  -3   4       62.23       63.06      3.40 o 
  -6  -3   4       37.31       41.50      2.64 o 
  -5  -3   4        8.54        8.96      1.55 o 
  -4  -3   4      297.53      303.92      7.16 o 
  -3  -3   4      174.47      192.81      3.36 o 
  -2  -3   4      315.36      322.29      5.37 o 
  -1  -3   4      200.08      190.89      3.09 o 
   0  -3   4      494.07      495.82      6.68 o 
   1  -3   4      385.70      402.87      7.14 o 
   2  -3   4      534.98      540.81      9.60 o 
   3  -3   4      490.35      511.57     10.59 o 
   4  -3   4       79.88       90.94      2.84 o 
   5  -3   4      152.12      153.35      5.31 o 
   6  -3   4       93.58       93.97      5.77 o 
   7  -3   4        6.66        7.51      1.88 o 
   8  -3   4        0.69        2.50      2.58 o 
   9  -3   4       61.25       76.06      6.81 o 
  10  -3   4        6.00        2.76      2.50 o 
 -10  -2   4        2.55       -1.89      4.21 o 
  -9  -2   4        5.10        6.20      1.90 o 
  -8  -2   4      134.52      140.10      5.95 o 
  -7  -2   4       66.70       66.37      3.49 o 
  -6  -2   4      153.79      152.87      5.76 o 
  -5  -2   4      112.44      106.54      4.04 o 
  -4  -2   4      687.12      710.20     17.52 o 
  -3  -2   4      277.39      277.36      6.22 o 
  -2  -2   4      525.69      492.19      6.68 o 
  -1  -2   4      369.19      357.92      5.68 o 
   0  -2   4      215.55      201.16      3.18 o 
   1  -2   4       93.44       82.30      2.03 o 
   2  -2   4      493.25      491.46      8.32 o 
   3  -2   4      360.26      362.35      7.83 o 
   4  -2   4       26.77       27.88      1.67 o 
   5  -2   4      141.85      159.17      7.05 o 
   6  -2   4        3.55        1.12      1.48 o 
   7  -2   4       92.92       85.16      5.49 o 
   8  -2   4       31.14       28.97      3.80 o 
   9  -2   4        1.60        0.95      1.47 o 
  10  -2   4       11.23        8.57      3.26 o 
 -10  -1   4        0.16        0.43      2.51 o 
  -9  -1   4       41.29       47.71      4.75 o 
  -8  -1   4       59.37       66.50      3.18 o 
  -7  -1   4       13.56       10.11      1.06 o 
  -6  -1   4      245.96      245.84      7.31 o 
  -5  -1   4      281.42      283.04      7.85 o 
  -4  -1   4      147.68      143.77      3.12 o 
  -3  -1   4       19.29       14.60      0.64 o 
  -2  -1   4     1007.19      970.27     11.86 o 
  -1  -1   4      184.81      180.03      2.25 o 
   0  -1   4     2567.53     2475.07     27.80 o 
   1  -1   4      567.48      557.12      9.37 o 
   2  -1   4       27.43       26.54      1.06 o 
   3  -1   4     1324.01     1395.10     32.05 o 
   4  -1   4      423.54      441.11     15.33 o 
   5  -1   4       94.87      102.69      5.09 o 
   6  -1   4       26.91       31.21      3.12 o 
   7  -1   4       23.50       23.45      1.89 o 
   8  -1   4       37.33       32.37      2.54 o 
   9  -1   4       12.57       12.80      2.32 o 
  10  -1   4       19.80       28.76      5.29 o 
 -10   0   4        2.66        3.96      1.88 o 
  -9   0   4        3.44        3.19      0.96 o 
  -8   0   4       31.06       29.27      1.61 o 
  -7   0   4       89.13      102.43      3.20 o 
  -6   0   4        7.14        3.88      0.77 o 
  -5   0   4      116.09      122.10      3.29 o 
  -4   0   4      577.70      614.10      9.30 o 
  -3   0   4       30.35       32.82      0.96 o 
  -2   0   4     1081.83     1097.25     13.29 o 
  -1   0   4      817.17      745.26      8.85 o 
   0   0   4        0.09        0.78      0.18 o 
   1   0   4     1066.23      987.62     16.29 o 
   2   0   4      453.33      437.29      8.66 o 
   3   0   4      478.12      470.95     11.41 o 
   4   0   4      181.64      172.54      4.65 o 
   5   0   4       69.73       81.59      2.18 o 
   6   0   4        2.10        3.19      0.33 o 
   7   0   4       17.13       16.12      1.79 o 
   8   0   4      170.26      166.71      6.25 o 
   9   0   4       13.68       13.41      2.25 o 
  10   0   4        1.76        3.28      1.65 o 
 -10   1   4        0.18       -0.26      1.13 o 
  -9   1   4       40.13       37.99      1.83 o 
  -8   1   4       61.21       59.28      2.14 o 
  -7   1   4       12.89       11.07      0.80 o 
  -6   1   4      240.59      247.57      4.40 o 
  -5   1   4      276.69      282.69      4.71 o 
  -4   1   4      144.25      136.47      2.40 o 
  -3   1   4       23.75       19.26      0.49 o 
  -2   1   4      991.79      968.99     11.26 o 
  -1   1   4      176.66      168.60      2.18 o 
   0   1   4     2573.41     2524.65     31.08 o 
   1   1   4      566.52      553.08     10.66 o 
   2   1   4       30.99       30.83      1.03 o 
   3   1   4     1318.68     1358.03     19.67 o 
   4   1   4      428.04      467.92      9.72 o 
   5   1   4       93.21       94.56      2.54 o 
   6   1   4       27.28       26.24      1.14 o 
   7   1   4       23.88       25.29      1.22 o 
   8   1   4       39.02       36.52      1.35 o 
   9   1   4       12.48       11.83      1.66 o 
  10   1   4       19.87       20.57      2.78 o 
 -10   2   4        2.67        1.46      1.37 o 
  -9   2   4        5.07        4.85      0.86 o 
  -8   2   4      133.37      145.88      4.04 o 
  -7   2   4       65.75       67.59      1.68 o 
  -6   2   4      154.05      156.58      2.80 o 
  -5   2   4      113.55      106.74      1.92 o 
  -4   2   4      677.26      689.61      8.88 o 
  -3   2   4      277.24      273.02      3.71 o 
  -2   2   4      521.72      504.70      5.91 o 
  -1   2   4      372.48      359.75      4.62 o 
   0   2   4      214.84      191.47      3.10 o 
   1   2   4       85.23       73.07      1.60 o 
   2   2   4      495.78      503.66     10.11 o 
   3   2   4      363.97      374.25      7.96 o 
   4   2   4       24.42       26.91      0.86 o 
   5   2   4      147.12      162.03      4.27 o 
   6   2   4        3.85        4.21      0.88 o 
   7   2   4       92.77       94.49      3.44 o 
   8   2   4       30.42       29.67      1.52 o 
   9   2   4        1.71        1.64      1.64 o 
  10   2   4       11.48       12.54      2.44 o 
 -10   3   4        4.81        4.93      3.30 o 
  -9   3   4        7.87        6.20      1.02 o 
  -8   3   4       21.33       20.07      1.00 o 
  -7   3   4       62.30       64.55      1.64 o 
  -6   3   4       38.72       41.03      1.07 o 
  -5   3   4        8.80        7.62      0.51 o 
  -4   3   4      302.02      313.80      4.96 o 
  -3   3   4      171.42      196.95      3.13 o 
  -2   3   4      320.14      326.73      4.73 o 
  -1   3   4      202.17      195.31      4.43 o 
   0   3   4      481.62      478.20      9.85 o 
   1   3   4      380.50      393.08      7.05 o 
   2   3   4      546.67      569.32     11.20 o 
   3   3   4      490.05      496.01      8.76 o 
   4   3   4       80.55       80.27      2.16 o 
   5   3   4      155.64      164.64      3.58 o 
   6   3   4       97.97      104.73      3.24 o 
   7   3   4        6.84        8.63      1.15 o 
   8   3   4        0.51       -1.29      1.04 o 
   9   3   4       61.02       73.97      4.80 o 
  10   3   4        5.97        5.35      2.32 o 
  -9   4   4        0.07        0.51      0.94 o 
  -8   4   4       16.28       15.83      1.11 o 
  -7   4   4       52.49       56.29      1.68 o 
  -6   4   4        4.41        4.41      0.43 o 
  -5   4   4       29.05       29.17      0.91 o 
  -4   4   4       62.19       59.30      1.57 o 
  -3   4   4       97.16       95.11      2.54 o 
  -2   4   4       23.67       25.67      0.94 o 
  -1   4   4      565.86      607.13     10.63 o 
   0   4   4      119.95      124.42      3.11 o 
   1   4   4      164.69      146.94      3.84 o 
   2   4   4      242.14      225.76      5.32 o 
   3   4   4      421.51      438.81      9.79 o 
   4   4   4      108.64      108.24      2.52 o 
   5   4   4       27.67       25.39      1.03 o 
   6   4   4        6.44        4.65      0.24 o 
   7   4   4       59.51       62.61      2.65 o 
   8   4   4       54.61       47.72      4.88 o 
   9   4   4       22.79       24.73      3.14 o 
  -9   5   4        2.62        3.81      1.99 o 
  -8   5   4       18.62       22.64      1.86 o 
  -7   5   4        5.93        5.53      0.96 o 
  -6   5   4       36.69       36.51      1.57 o 
  -5   5   4       23.79       21.95      1.13 o 
  -4   5   4      120.89      119.77      3.87 o 
  -3   5   4      240.36      263.01      5.74 o 
  -2   5   4       50.84       47.86      1.55 o 
  -1   5   4        0.06       -0.09      0.44 o 
   0   5   4       79.61       74.05      2.41 o 
   1   5   4       12.80        9.58      0.86 o 
   2   5   4      706.05      741.03     15.32 o 
   3   5   4      252.07      264.59      6.37 o 
   4   5   4      101.27       98.92      4.07 o 
   5   5   4       54.09       55.06      2.20 o 
   6   5   4       59.86       61.01      2.47 o 
   7   5   4       26.53       18.77      3.54 o 
   8   5   4        0.98        1.29      2.06 o 
  -8   6   4       10.69       11.13      2.42 o 
  -7   6   4       16.27       17.26      1.78 o 
  -6   6   4        2.02        1.99      0.86 o 
  -5   6   4       64.25       69.10      2.63 o 
  -4   6   4       49.45       50.86      1.86 o 
  -3   6   4       56.68       52.34      2.15 o 
  -2   6   4       76.96       74.99      2.26 o 
  -1   6   4       25.07       23.18      1.25 o 
   0   6   4        3.94        5.70      0.85 o 
   1   6   4        3.47        1.46      0.79 o 
   2   6   4       19.33       20.24      1.50 o 
   3   6   4      683.77      699.43     16.35 o 
   4   6   4        4.32        4.93      1.11 o 
   5   6   4       43.51       39.27      2.45 o 
   6   6   4        5.92        8.57      1.20 o 
   7   6   4       42.62       43.07      5.49 o 
   8   6   4        5.52        4.15      2.42 o 
  -6   7   4       41.38       43.44      2.45 o 
  -5   7   4        2.97        0.35      1.04 o 
  -4   7   4       38.74       37.19      2.04 o 
  -3   7   4       19.24       17.88      1.42 o 
  -2   7   4        6.24        6.62      0.96 o 
  -1   7   4        8.84        8.79      1.11 o 
   0   7   4       79.04       84.27      3.07 o 
   1   7   4       23.14       19.25      1.47 o 
   2   7   4      146.39      136.85      4.57 o 
   3   7   4       29.67       33.00      2.03 o 
   4   7   4       57.98       58.42      3.55 o 
   5   7   4       21.21       14.52      2.34 o 
   6   7   4        5.33        9.23      2.76 o 
   7   7   4       18.05       16.65      3.64 o 
  -5   8   4        4.59        0.68      1.63 o 
  -4   8   4        1.20        4.15      1.62 o 
  -3   8   4       24.79       33.64      3.88 o 
  -2   8   4       69.14       66.20      3.93 o 
  -1   8   4       39.94       40.44      2.72 o 
   0   8   4       28.07       27.00      2.03 o 
   1   8   4       34.23       32.68      2.55 o 
   2   8   4       78.63       72.88      3.97 o 
   3   8   4       45.23       38.34      3.11 o 
   4   8   4       13.43       11.51      4.03 o 
   5   8   4        0.50        4.21      2.87 o 
  -3   9   4        7.99       12.94      2.95 o 
  -1   9   4        2.84        2.32      4.90 o 
   0   9   4       16.66        5.80      3.45 o 
   1   9   4       17.25       18.12      3.72 o 
   2   9   4       17.02       21.77      4.25 o 
   3   9   4       11.39       11.25      3.43 o 
  -3  -9   5       15.68       17.57      2.50 o 
  -2  -9   5        4.40        5.44      2.08 o 
  -1  -9   5       12.13       14.52      2.34 o 
   0  -9   5        7.08        3.81      3.45 o 
   1  -9   5        4.57        3.19      1.89 o 
   2  -9   5        5.44        6.62      2.06 o 
  -5  -8   5        6.53        4.93      1.81 o 
  -4  -8   5       56.53       58.69      3.42 o 
  -3  -8   5       10.30        9.92      1.47 o 
  -2  -8   5        1.14        0.86      1.04 o 
  -1  -8   5       14.52       14.59      1.56 o 
   0  -8   5       11.05        8.73      1.10 o 
   1  -8   5        6.94        5.27      1.11 o 
   2  -8   5        1.56        1.72      0.85 o 
   3  -8   5       48.97       44.81      3.11 o 
   4  -8   5       24.14       23.54      2.52 o 
   5  -8   5        2.85        2.16      1.64 o 
  -7  -7   5        1.62        0.95      3.71 o 
  -6  -7   5        1.90        0.95      1.72 o 
  -5  -7   5       20.51       20.15      1.84 o 
  -4  -7   5       17.46       20.24      1.75 o 
  -3  -7   5       80.05       83.24      3.05 o 
  -2  -7   5        3.26        4.07      0.67 o 
  -1  -7   5       20.17       19.49      1.06 o 
   0  -7   5       79.95       86.15      2.59 o 
   1  -7   5       50.76       51.12      2.26 o 
   2  -7   5       25.67       22.21      1.23 o 
   3  -7   5      258.56      263.07      6.04 o 
   4  -7   5       33.68       32.05      2.52 o 
   5  -7   5        1.87        4.65      1.80 o 
   6  -7   5        7.44        3.52      1.81 o 
  -8  -6   5        0.65        1.99      2.86 o 
  -7  -6   5        0.74       -1.64      2.17 o 
  -6  -6   5       13.05       13.28      2.31 o 
  -5  -6   5        9.19        9.52      1.32 o 
  -4  -6   5        6.52        4.57      0.95 o 
  -3  -6   5      183.60      178.04      3.73 o 
  -2  -6   5       83.73       91.79      2.14 o 
  -1  -6   5      109.75      120.14      2.86 o 
   0  -6   5        5.27        3.35      0.61 o 
   1  -6   5      113.57      112.72      2.96 o 
   2  -6   5      392.55      416.65      7.62 o 
   3  -6   5       53.78       50.20      1.58 o 
   4  -6   5       16.02       14.24      1.26 o 
   5  -6   5        1.26       -0.09      1.22 o 
   6  -6   5        3.24        5.27      1.36 o 
   7  -6   5       17.93       23.44      2.70 o 
   8  -6   5        0.63       -2.93      2.06 o 
  -8  -5   5        4.41        6.06      2.93 o 
  -7  -5   5       17.01       17.34      3.33 o 
  -6  -5   5       12.12        6.92      1.71 o 
  -5  -5   5        2.24        3.52      1.11 o 
  -4  -5   5       30.45       34.08      1.52 o 
  -3  -5   5      149.65      154.69      3.01 o 
  -2  -5   5       46.49       44.82      1.25 o 
  -1  -5   5       61.99       60.74      1.59 o 
   0  -5   5      227.20      241.42      4.63 o 
   1  -5   5      158.82      162.28      3.56 o 
   2  -5   5        8.58        9.86      0.70 o 
   3  -5   5      395.17      413.89      7.22 o 
   4  -5   5      201.26      208.41      4.84 o 
   5  -5   5        1.43        0.86      0.78 o 
   6  -5   5        8.12        7.88      1.46 o 
   7  -5   5       21.61       22.30      2.37 o 
   8  -5   5        3.17        1.37      2.15 o 
  -9  -4   5        0.81        1.04      2.60 o 
  -8  -4   5       18.17       22.64      3.45 o 
  -7  -4   5       20.68       19.01      2.35 o 
  -6  -4   5       11.38        8.30      1.71 o 
  -5  -4   5       90.15       89.51      3.34 o 
  -4  -4   5      383.46      397.41      8.19 o 
  -3  -4   5      113.06      110.61      2.16 o 
  -2  -4   5      178.71      190.40      3.34 o 
  -1  -4   5       43.16       42.86      1.10 o 
   0  -4   5       30.81       32.48      1.06 o 
   1  -4   5      276.53      293.54      5.43 o 
   2  -4   5      181.40      195.59      3.65 o 
   3  -4   5       12.95       16.57      0.83 o 
   4  -4   5      283.89      297.33      7.08 o 
   5  -4   5       40.87       39.38      2.33 o 
   6  -4   5       11.75        8.47      1.57 o 
   7  -4   5       55.80       56.16      4.74 o 
   8  -4   5        8.34       12.01      3.35 o 
   9  -4   5       17.60       18.92      3.72 o 
  -9  -3   5       29.82       34.51      4.59 o 
  -8  -3   5       19.86       23.01      2.58 o 
  -7  -3   5        3.26        4.07      1.39 o 
  -6  -3   5       37.82       36.07      2.45 o 
  -5  -3   5      191.45      194.19      6.75 o 
  -4  -3   5      260.23      281.19      6.88 o 
  -3  -3   5      404.05      421.24      6.14 o 
  -2  -3   5       56.73       50.50      1.19 o 
  -1  -3   5       65.55       67.80      1.38 o 
   0  -3   5      162.27      151.83      2.53 o 
   1  -3   5      283.00      261.69      5.44 o 
   2  -3   5        7.81        6.30      0.51 o 
   3  -3   5      197.92      197.58      4.72 o 
   4  -3   5      132.03      132.63      3.65 o 
   5  -3   5      124.75      126.62      4.40 o 
   6  -3   5       58.84       64.85      4.50 o 
   7  -3   5        6.49        6.82      2.09 o 
   8  -3   5       50.48       42.48      4.73 o 
   9  -3   5       11.37       12.80      4.06 o 
 -10  -2   5        0.01        1.72      2.85 o 
  -9  -2   5        4.79        3.19      1.82 o 
  -8  -2   5        1.03        3.19      1.55 o 
  -7  -2   5      128.86      129.32      5.50 o 
  -6  -2   5       57.66       52.34      2.15 o 
  -5  -2   5       54.67       49.43      1.96 o 
  -4  -2   5       50.08       41.90      1.69 o 
  -3  -2   5      691.57      674.98     10.26 o 
  -2  -2   5     1564.39     1581.86     19.02 o 
  -1  -2   5       21.32       18.77      0.65 o 
   0  -2   5      154.76      149.68      2.51 o 
   1  -2   5      344.55      348.43      6.29 o 
   2  -2   5      348.45      326.04      5.74 o 
   3  -2   5      166.19      172.67      3.92 o 
   4  -2   5      126.78      132.01      4.07 o 
   5  -2   5       90.54       87.26      4.69 o 
   6  -2   5       11.19       14.30      2.39 o 
   7  -2   5       34.48       41.02      3.57 o 
   8  -2   5       58.04       50.46      4.50 o 
   9  -2   5       13.42        9.18      2.08 o 
  10  -2   5        5.77        2.76      3.99 o 
 -10  -1   5        2.41        3.70      2.50 o 
  -9  -1   5       21.53       23.09      1.52 o 
  -8  -1   5       33.43       34.84      1.75 o 
  -7  -1   5      138.09      132.11      4.28 o 
  -6  -1   5      115.82      119.37      3.46 o 
  -5  -1   5      128.94      129.43      2.76 o 
  -4  -1   5       58.02       56.20      1.39 o 
  -3  -1   5     1202.79     1279.13     16.99 o 
  -2  -1   5      187.15      194.88      2.60 o 
  -1  -1   5       70.76       61.73      1.02 o 
   0  -1   5      795.38      766.31      9.45 o 
   1  -1   5      919.13      879.24     11.83 o 
   2  -1   5       46.40       43.62      1.11 o 
   3  -1   5      400.72      407.83      9.83 o 
   4  -1   5      532.55      549.38     13.18 o 
   5  -1   5      208.23      212.74      8.70 o 
   6  -1   5       97.21      102.09      3.95 o 
   7  -1   5      121.56      125.10      4.79 o 
   8  -1   5       18.82       15.53      1.98 o 
   9  -1   5       20.01       18.28      2.31 o 
  10  -1   5        1.01       -1.20      2.67 o 
 -10   0   5        0.06        1.37      1.55 o 
  -9   0   5        0.22        0.17      0.96 o 
  -8   0   5       62.84       78.86      2.97 o 
  -7   0   5      273.15      279.01      5.92 o 
  -6   0   5      186.29      184.44      4.05 o 
  -5   0   5        0.05        0.26      0.35 o 
  -4   0   5     1041.23     1018.54     13.87 o 
  -3   0   5       11.46       10.64      0.42 o 
  -2   0   5      176.19      182.31      2.52 o 
  -1   0   5     1296.83     1240.69     14.21 o 
   0   0   5       73.62       64.43      1.20 o 
   1   0   5     1566.81     1445.29     23.50 o 
   2   0   5      233.53      267.63      4.58 o 
   3   0   5      267.35      273.06      5.86 o 
   4   0   5       46.69       39.53      1.52 o 
   5   0   5      318.71      352.04      7.70 o 
   6   0   5        4.03        4.65      0.44 o 
   7   0   5       70.64       76.10      3.57 o 
   8   0   5        0.30       -0.17      1.65 o 
   9   0   5        0.10        0.78      1.38 o 
  10   0   5       13.19       14.30      2.60 o 
 -10   1   5        2.37       -1.04      1.39 o 
  -9   1   5       21.32       26.13      1.43 o 
  -8   1   5       33.03       33.11      1.61 o 
  -7   1   5      138.23      126.41      2.93 o 
  -6   1   5      121.79      125.15      2.49 o 
  -5   1   5      127.93      130.90      2.56 o 
  -4   1   5       57.37       59.60      1.15 o 
  -3   1   5     1233.39     1340.36     15.31 o 
  -2   1   5      194.69      210.08      3.25 o 
  -1   1   5       69.22       61.29      1.02 o 
   0   1   5      788.94      747.81     10.38 o 
   1   1   5      912.08      876.71     14.63 o 
   2   1   5       44.96       43.86      1.11 o 
   3   1   5      416.22      425.65      7.34 o 
   4   1   5      527.43      569.68     10.29 o 
   5   1   5      209.66      214.65      5.19 o 
   6   1   5       94.70       93.26      2.87 o 
   7   1   5      123.93      124.69      3.12 o 
   8   1   5       19.29       20.41      1.01 o 
   9   1   5       18.96       21.08      2.22 o 
  10   1   5        0.99       -0.17      2.26 o 
 -10   2   5        0.03       -1.12      2.42 o 
  -9   2   5        5.13        4.85      0.86 o 
  -8   2   5        1.18        0.78      0.69 o 
  -7   2   5      124.54      126.77      2.73 o 
  -6   2   5       56.20       51.67      1.34 o 
  -5   2   5       57.65       52.09      1.34 o 
  -4   2   5       50.84       47.36      1.02 o 
  -3   2   5      693.62      681.39      8.83 o 
  -2   2   5     1562.02     1630.04     20.08 o 
  -1   2   5       17.87       15.54      0.59 o 
   0   2   5      152.14      145.58      2.70 o 
   1   2   5      331.70      325.91      5.07 o 
   2   2   5      356.74      341.88      6.23 o 
   3   2   5      164.72      173.64      3.93 o 
   4   2   5      131.04      130.32      3.40 o 
   5   2   5       87.80       87.25      2.78 o 
   6   2   5       11.33       12.40      1.05 o 
   7   2   5       35.51       39.03      1.62 o 
   8   2   5       58.04       54.64      2.06 o 
   9   2   5       13.33       11.64      1.65 o 
  10   2   5        5.62        4.21      2.06 o 
  -9   3   5       29.62       35.17      2.20 o 
  -8   3   5       18.57       18.12      1.03 o 
  -7   3   5        3.26        4.15      0.53 o 
  -6   3   5       37.27       35.84      1.11 o 
  -5   3   5      190.49      198.63      3.68 o 
  -4   3   5      260.90      284.65      4.41 o 
  -3   3   5      408.69      430.56      5.43 o 
  -2   3   5       58.34       51.70      0.93 o 
  -1   3   5       67.06       67.50      1.84 o 
   0   3   5      167.47      153.70      3.23 o 
   1   3   5      284.50      261.41      4.83 o 
   2   3   5        8.00        6.82      0.58 o 
   3   3   5      193.51      191.05      4.38 o 
   4   3   5      135.93      139.59      3.30 o 
   5   3   5      122.25      118.57      4.25 o 
   6   3   5       56.59       54.92      2.20 o 
   7   3   5        6.45        6.20      1.11 o 
   8   3   5       49.47       45.18      2.38 o 
   9   3   5       12.16        8.96      2.17 o 
  -9   4   5        0.70        1.12      1.55 o 
  -8   4   5       17.73       15.89      1.18 o 
  -7   4   5       21.29       19.91      0.92 o 
  -6   4   5       10.66        8.90      0.61 o 
  -5   4   5       90.38       94.50      1.99 o 
  -4   4   5      379.66      395.51      6.69 o 
  -3   4   5      114.86      105.96      2.11 o 
  -2   4   5      176.16      181.24      3.01 o 
  -1   4   5       46.15       43.10      1.34 o 
   0   4   5       30.39       28.78      1.10 o 
   1   4   5      271.41      273.08      6.16 o 
   2   4   5      190.27      207.54      4.30 o 
   3   4   5       13.37       15.24      0.87 o 
   4   4   5      283.97      292.20      6.70 o 
   5   4   5       38.59       38.00      1.49 o 
   6   4   5       11.82       12.80      0.67 o 
   7   4   5       55.96       70.18      3.42 o 
   8   4   5        8.12        7.07      2.52 o 
   9   4   5       17.62       17.88      2.83 o 
  -8   5   5        4.83        3.96      2.25 o 
  -7   5   5       17.07       13.07      1.21 o 
  -6   5   5       11.57       10.22      1.13 o 
  -5   5   5        2.74        1.81      0.60 o 
  -4   5   5       30.39       29.17      1.30 o 
  -3   5   5      149.37      154.46      3.01 o 
  -2   5   5       48.61       46.84      1.40 o 
  -1   5   5       62.19       59.87      1.87 o 
   0   5   5      231.28      238.55      5.76 o 
   1   5   5      155.80      145.18      4.04 o 
   2   5   5        8.76        9.41      0.86 o 
   3   5   5      401.79      415.87     10.28 o 
   4   5   5      200.08      206.80      5.09 o 
   5   5   5        1.24        1.12      0.43 o 
   6   5   5        9.20        6.39      0.71 o 
   7   5   5       22.13       22.03      3.84 o 
   8   5   5        3.38        0.26      2.17 o 
  -8   6   5        0.73       -3.35      2.58 o 
  -7   6   5        0.73       -1.04      1.82 o 
  -6   6   5       12.77       13.54      1.24 o 
  -5   6   5        8.64        7.07      1.04 o 
  -4   6   5        5.93        6.06      0.78 o 
  -3   6   5      183.29      187.35      4.33 o 
  -2   6   5       80.59       86.86      2.60 o 
  -1   6   5      111.63      118.72      3.65 o 
   0   6   5        5.49        4.34      0.70 o 
   1   6   5      112.09      108.21      3.48 o 
   2   6   5      395.74      418.58      9.93 o 
   3   6   5       53.40       49.02      2.34 o 
   4   6   5       15.18       13.61      1.58 o 
   5   6   5        1.46        1.29      0.86 o 
   6   6   5        3.24        3.28      1.04 o 
   7   6   5       17.95       15.89      3.33 o 
   8   6   5        0.70        3.02      3.62 o 
  -6   7   5        2.24        3.35      2.07 o 
  -5   7   5       20.99       21.77      1.56 o 
  -4   7   5       17.39       13.07      1.01 o 
  -3   7   5       79.52       81.22      3.18 o 
  -2   7   5        2.83        2.68      0.85 o 
  -1   7   5       19.78       16.57      1.29 o 
   0   7   5       80.06       84.78      3.08 o 
   1   7   5       49.57       49.27      2.35 o 
   2   7   5       26.28       22.74      1.68 o 
   3   7   5      253.97      244.94      9.04 o 
   4   7   5       32.99       27.49      2.44 o 
   5   7   5        1.83        4.57      1.39 o 
   6   7   5        7.16        9.75      3.20 o 
  -5   8   5        6.60        4.57      2.43 o 
  -4   8   5       55.70       54.22      3.56 o 
  -3   8   5       10.05        9.92      1.81 o 
  -2   8   5        1.31       -1.12      2.17 o 
  -1   8   5       15.28       18.28      3.73 o 
   0   8   5       10.84       11.63      3.36 o 
   1   8   5        7.45        8.14      3.18 o 
   2   8   5        1.55        3.45      2.66 o 
   3   8   5       48.71       40.32      5.19 o 
   4   8   5       23.69       24.17      4.21 o 
   5   8   5        2.96       -0.78      2.68 o 
  -1   9   5       11.93       15.75      3.98 o 
   0   9   5        7.57        1.55      4.49 o 
   1   9   5        4.20        4.07      3.38 o 
   2   9   5        5.62        5.10      3.61 o 
  -2  -9   6        6.42        3.88      1.98 o 
  -1  -9   6        1.07        2.68      1.98 o 
   0  -9   6       37.67       35.72      4.55 o 
   1  -9   6       29.29       21.25      2.91 o 
   2  -9   6        0.59        2.93      2.25 o 
  -5  -8   6        0.11       -0.86      1.81 o 
  -4  -8   6        3.98        1.46      1.64 o 
  -3  -8   6       14.35       13.61      1.44 o 
  -2  -8   6        2.43        3.35      1.02 o 
  -1  -8   6       11.67       12.67      1.65 o 
   0  -8   6        9.73        8.73      1.32 o 
   1  -8   6       13.18       13.82      1.17 o 
   2  -8   6       36.75       37.64      2.63 o 
   3  -8   6       46.99       46.19      3.41 o 
   4  -8   6       21.75       17.57      2.26 o 
   5  -8   6        6.16        6.92      4.30 o 
  -6  -7   6       10.65        8.96      1.84 o 
  -5  -7   6        9.78        6.39      1.83 o 
  -4  -7   6       25.18       24.73      1.85 o 
  -3  -7   6       43.65       44.43      1.61 o 
  -2  -7   6       21.97       19.99      1.17 o 
  -1  -7   6        4.14        4.15      0.79 o 
   0  -7   6       94.85       93.95      3.06 o 
   1  -7   6      107.09      110.70      3.33 o 
   2  -7   6      102.76      101.12      2.99 o 
   3  -7   6       47.54       40.32      1.77 o 
   4  -7   6       66.81       67.11      3.66 o 
   5  -7   6        4.45        3.45      1.38 o 
   6  -7   6        2.19        2.76      1.30 o 
  -7  -6   6       37.97       40.43      3.90 o 
  -6  -6   6       38.68       45.42      2.89 o 
  -5  -6   6       66.60       67.12      2.59 o 
  -4  -6   6       30.95       31.11      1.56 o 
  -3  -6   6       46.99       49.14      1.56 o 
  -2  -6   6       24.98       25.66      1.04 o 
  -1  -6   6      185.69      192.51      3.88 o 
   0  -6   6       15.62       15.75      1.04 o 
   1  -6   6       10.49       11.26      0.93 o 
   2  -6   6       54.82       55.20      1.80 o 
   3  -6   6       20.38       21.77      1.04 o 
   4  -6   6       34.79       34.08      1.85 o 
   5  -6   6        2.47        3.19      1.13 o 
   6  -6   6        4.82        3.70      1.39 o 
   7  -6   6       15.40       17.73      2.19 o 
  -8  -5   6        5.45        4.34      3.98 o 
  -7  -5   6        2.40        0.35      1.98 o 
  -6  -5   6       36.23       40.90      3.57 o 
  -5  -5   6       45.88       46.19      2.15 o 
  -4  -5   6       17.46       14.31      0.92 o 
  -3  -5   6       70.71       70.84      1.88 o 
  -2  -5   6      147.97      145.57      2.92 o 
  -1  -5   6       25.73       25.39      1.03 o 
   0  -5   6      218.74      218.98      4.41 o 
   1  -5   6      279.91      287.74      6.01 o 
   2  -5   6       45.37       47.85      1.42 o 
   3  -5   6       42.54       42.24      1.33 o 
   4  -5   6       29.40       26.81      1.54 o 
   5  -5   6       31.39       34.95      2.09 o 
   6  -5   6       43.49       37.65      2.74 o 
   7  -5   6        3.10        4.93      1.57 o 
   8  -5   6        2.61        5.27      2.51 o 
  -9  -4   6        7.25       10.34      2.93 o 
  -8  -4   6        0.80       -1.12      1.99 o 
  -7  -4   6       21.99       19.99      2.16 o 
  -6  -4   6       16.58       16.05      1.94 o 
  -5  -4   6      187.19      186.63      5.59 o 
  -4  -4   6       64.69       64.26      2.24 o 
  -3  -4   6       59.07       58.58      1.43 o 
  -2  -4   6       86.87       90.06      1.77 o 
  -1  -4   6      330.87      336.97      5.48 o 
   0  -4   6       10.38       11.89      0.71 o 
   1  -4   6      107.75      111.79      2.36 o 
   2  -4   6       99.22       94.74      1.99 o 
   3  -4   6       38.65       36.52      1.35 o 
   4  -4   6        7.69        7.51      0.97 o 
   5  -4   6       42.36       38.34      2.30 o 
   6  -4   6       32.16       36.40      2.58 o 
   7  -4   6       77.16       90.33      6.89 o 
   8  -4   6       20.27       15.60      2.94 o 
   9  -4   6        2.75        3.45      3.39 o 
  -9  -3   6        0.37        1.04      1.82 o 
  -8  -3   6       36.48       40.67      2.84 o 
  -7  -3   6       13.47       12.67      1.72 o 
  -6  -3   6       20.58       18.04      1.66 o 
  -5  -3   6       70.74       62.35      2.50 o 
  -4  -3   6       88.05       82.12      2.87 o 
  -3  -3   6      197.96      180.61      3.01 o 
  -2  -3   6       41.07       39.98      1.05 o 
  -1  -3   6      164.72      158.02      2.58 o 
   0  -3   6      756.25      764.47     10.93 o 
   1  -3   6      884.67      942.82     15.63 o 
   2  -3   6       48.84       56.89      1.54 o 
   3  -3   6      178.62      166.51      4.33 o 
   4  -3   6      108.10      113.74      3.97 o 
   5  -3   6      181.60      184.12      5.81 o 
   6  -3   6       89.49       86.87      5.72 o 
   7  -3   6        0.71        0.00      0.86 o 
   8  -3   6        1.41        2.50      1.91 o 
   9  -3   6        2.14        1.29      1.98 o 
 -10  -2   6       30.61       29.26      3.32 o 
  -9  -2   6        6.58        6.62      1.53 o 
  -8  -2   6        0.36        0.95      1.04 o 
  -7  -2   6      109.32      109.16      3.11 o 
  -6  -2   6      191.90      194.13      4.68 o 
  -5  -2   6       41.34       39.74      1.52 o 
  -4  -2   6       62.13       53.85      1.77 o 
  -3  -2   6      881.53      862.18     13.28 o 
  -2  -2   6      620.14      678.75     10.28 o 
  -1  -2   6      762.07      754.24     11.39 o 
   0  -2   6       56.37       73.73      1.60 o 
   1  -2   6      876.29      906.45     13.65 o 
   2  -2   6      126.21      127.22      2.52 o 
   3  -2   6       36.58       33.13      1.50 o 
   4  -2   6      142.24      149.03      4.54 o 
   5  -2   6      426.27      436.84     16.40 o 
   6  -2   6       40.88       35.73      3.34 o 
   7  -2   6       72.82       78.06      5.59 o 
   8  -2   6      104.49      107.96      5.03 o 
   9  -2   6       16.41       19.41      4.34 o 
  10  -2   6        2.31        1.04      2.77 o 
 -10  -1   6       25.45       25.85      3.40 o 
  -9  -1   6       12.41       10.82      1.23 o 
  -8  -1   6       51.51       60.70      2.32 o 
  -7  -1   6       11.47        9.58      0.98 o 
  -6  -1   6        4.31        3.35      0.68 o 
  -5  -1   6       11.27        9.07      0.79 o 
  -4  -1   6      135.25      129.92      2.55 o 
  -3  -1   6      261.30      276.12      3.72 o 
  -2  -1   6      201.84      187.09      2.81 o 
  -1  -1   6        7.48        7.88      0.36 o 
   0  -1   6     1475.74     1518.13     20.18 o 
   1  -1   6      552.85      528.12      8.21 o 
   2  -1   6      435.52      445.83      7.91 o 
   3  -1   6      205.32      202.79      7.18 o 
   4  -1   6       51.27       51.01      1.86 o 
   5  -1   6       39.22       38.69      2.08 o 
   6  -1   6      116.41      115.92      4.41 o 
   7  -1   6       17.13       19.01      1.87 o 
   8  -1   6        7.79        6.39      1.46 o 
   9  -1   6       14.99       12.80      2.32 o 
  10  -1   6        1.76        1.46      2.58 o 
 -10   0   6        0.49        0.43      1.81 o 
  -9   0   6        1.63        3.02      0.93 o 
  -8   0   6        8.28        6.20      1.02 o 
  -7   0   6        1.90        1.29      0.78 o 
  -6   0   6      152.26      150.57      3.42 o 
  -5   0   6       67.33       64.59      1.50 o 
  -4   0   6      568.12      566.09      8.47 o 
  -3   0   6      271.32      235.96      3.73 o 
  -2   0   6      527.21      564.71      6.70 o 
  -1   0   6     1030.20     1011.61     11.48 o 
   0   0   6       35.86       36.32      0.90 o 
   1   0   6       56.48       46.77      1.14 o 
   2   0   6      903.53      872.35     14.53 o 
   3   0   6        0.55        2.07      0.27 o 
   4   0   6      105.28       97.90      2.58 o 
   5   0   6      104.16       99.15      3.15 o 
   6   0   6      450.28      456.94      9.99 o 
   7   0   6       17.79       16.95      1.91 o 
   8   0   6        4.10        3.02      1.13 o 
   9   0   6       22.34       19.33      1.96 o 
  10   0   6        0.41       -0.86      1.99 o 
 -10   1   6       25.31       23.81      3.45 o 
  -9   1   6       12.27       10.22      1.13 o 
  -8   1   6       50.24       59.27      2.01 o 
  -7   1   6       12.05       10.46      0.78 o 
  -6   1   6        3.96        4.65      0.52 o 
  -5   1   6       11.26        9.18      0.51 o 
  -4   1   6      132.76      130.12      1.92 o 
  -3   1   6      255.09      272.04      4.00 o 
  -2   1   6      201.23      184.28      2.79 o 
  -1   1   6        7.22        8.20      0.32 o 
   0   1   6     1506.70     1547.07     18.88 o 
   1   1   6      553.42      538.12      8.28 o 
   2   1   6      436.57      456.60      8.01 o 
   3   1   6      200.49      204.89      4.01 o 
   4   1   6       54.73       53.17      1.36 o 
   5   1   6       39.10       41.04      1.43 o 
   6   1   6      113.70      110.77      2.74 o 
   7   1   6       16.00       18.84      1.05 o 
   8   1   6        7.66        6.58      0.72 o 
   9   1   6       15.10       10.88      1.53 o 
  10   1   6        1.67        0.51      2.14 o 
 -10   2   6       30.71       30.90      4.54 o 
  -9   2   6        7.10        7.62      1.13 o 
  -8   2   6        0.34        0.43      0.60 o 
  -7   2   6      110.68      119.71      2.44 o 
  -6   2   6      195.76      196.23      3.91 o 
  -5   2   6       40.30       41.28      1.07 o 
  -4   2   6       59.88       52.09      1.07 o 
  -3   2   6      877.89      869.85     11.12 o 
  -2   2   6      612.32      663.49      8.71 o 
  -1   2   6      765.63      753.81      9.84 o 
   0   2   6       54.76       68.24      1.54 o 
   1   2   6      871.85      900.06     13.60 o 
   2   2   6      117.41      121.16      2.66 o 
   3   2   6       38.86       41.88      1.20 o 
   4   2   6      140.87      140.51      3.31 o 
   5   2   6      422.10      418.25      8.41 o 
   6   2   6       39.90       36.74      1.47 o 
   7   2   6       74.53       71.94      2.53 o 
   8   2   6      104.01      111.47      2.95 o 
   9   2   6       16.29       15.97      2.08 o 
  10   2   6        2.47        2.50      2.50 o 
  -9   3   6        0.46        3.45      1.97 o 
  -8   3   6       36.30       37.18      1.48 o 
  -7   3   6       13.14       11.77      0.89 o 
  -6   3   6       22.16       20.07      0.92 o 
  -5   3   6       73.77       71.95      1.57 o 
  -4   3   6       89.77       90.94      1.77 o 
  -3   3   6      203.66      185.94      2.80 o 
  -2   3   6       41.12       40.22      0.94 o 
  -1   3   6      166.08      162.99      3.57 o 
   0   3   6      762.39      766.20     11.99 o 
   1   3   6      896.35      910.44     14.23 o 
   2   3   6       48.83       54.52      1.65 o 
   3   3   6      172.81      166.00      4.08 o 
   4   3   6      110.46      113.74      3.18 o 
   5   3   6      181.76      186.41      4.58 o 
   6   3   6       90.38       88.80      3.86 o 
   7   3   6        0.97        0.86      0.69 o 
   8   3   6        1.43        2.50      0.94 o 
   9   3   6        2.00        0.00      0.86 o 
  -9   4   6        7.15        4.15      2.57 o 
  -8   4   6        0.82        1.04      0.95 o 
  -7   4   6       21.70       21.60      1.04 o 
  -6   4   6       16.97       16.12      0.90 o 
  -5   4   6      188.47      188.67      3.84 o 
  -4   4   6       61.28       62.78      1.62 o 
  -3   4   6       58.66       58.58      1.43 o 
  -2   4   6       87.06       91.13      1.77 o 
  -1   4   6      328.93      332.16      6.81 o 
   0   4   6       11.32       11.07      0.86 o 
   1   4   6      104.70      108.65      3.10 o 
   2   4   6       93.86       85.89      2.42 o 
   3   4   6       40.32       37.43      1.37 o 
   4   4   6        8.18        7.88      0.68 o 
   5   4   6       39.57       40.68      1.66 o 
   6   4   6       31.13       30.80      1.24 o 
   7   4   6       77.22       79.70      3.65 o 
   8   4   6       20.99       13.21      3.38 o 
   9   4   6        2.75        2.58      1.97 o 
  -8   5   6        5.40        3.45      1.55 o 
  -7   5   6        2.53        1.12      0.86 o 
  -6   5   6       36.19       41.86      1.69 o 
  -5   5   6       47.21       47.85      1.67 o 
  -4   5   6       16.94       15.02      0.86 o 
  -3   5   6       71.23       71.00      1.57 o 
  -2   5   6      146.69      142.89      2.89 o 
  -1   5   6       25.84       21.78      1.48 o 
   0   5   6      221.98      209.72      5.13 o 
   1   5   6      274.87      279.53      6.86 o 
   2   5   6       45.42       45.94      1.76 o 
   3   5   6       39.92       41.99      2.05 o 
   4   5   6       27.58       26.80      1.25 o 
   5   5   6       31.48       28.08      1.38 o 
   6   5   6       41.57       39.50      1.63 o 
   7   5   6        2.79        1.04      1.90 o 
   8   5   6        2.57        4.07      2.66 o 
  -7   6   6       37.63       39.96      3.17 o 
  -6   6   6       39.60       42.59      1.94 o 
  -5   6   6       67.05       68.03      2.14 o 
  -4   6   6       30.02       29.17      1.20 o 
  -3   6   6       46.53       46.32      1.26 o 
  -2   6   6       25.83       24.00      1.09 o 
  -1   6   6      182.80      183.81      4.79 o 
   0   6   6       16.47       16.05      0.97 o 
   1   6   6       10.62        8.73      0.88 o 
   2   6   6       56.87       56.17      2.37 o 
   3   6   6       21.27       21.25      1.29 o 
   4   6   6       35.25       36.74      2.03 o 
   5   6   6        2.31        2.68      1.04 o 
   6   6   6        5.05        1.37      0.79 o 
   7   6   6       15.37       12.15      3.37 o 
  -6   7   6       10.44        9.18      2.70 o 
  -5   7   6        9.99       11.76      1.66 o 
  -4   7   6       25.65       23.81      1.45 o 
  -3   7   6       44.04       47.33      1.66 o 
  -2   7   6       20.64       16.12      1.05 o 
  -1   7   6        4.10        2.76      0.68 o 
   0   7   6       93.66       93.22      3.24 o 
   1   7   6      109.08      113.26      3.76 o 
   2   7   6      102.61       87.74      3.83 o 
   3   7   6       49.31       39.97      2.58 o 
   4   7   6       68.87       60.00      2.74 o 
   5   7   6        4.47        5.02      1.54 o 
   6   7   6        2.53       -0.17      3.13 o 
  -2   8   6        2.60        6.39      2.77 o 
  -1   8   6       10.72        7.16      3.78 o 
   0   8   6        9.85        9.58      2.88 o 
   1   8   6       12.79       12.80      3.99 o 
   2   8   6       38.51       39.14      5.47 o 
   3   8   6       47.45       44.55      4.96 o 
   4   8   6       22.36       17.18      2.54 o 
   5   8   6        6.16        5.88      3.47 o 
   0   9   6       36.87       39.37      5.48 o 
   1   9   6       28.88       28.37      4.55 o 
  -1  -9   7       13.51        9.92      2.23 o 
   0  -9   7        9.21        9.07      2.91 o 
   1  -9   7       12.28       14.52      2.90 o 
  -4  -8   7       44.86       44.31      3.21 o 
  -3  -8   7        4.93        2.24      1.55 o 
  -2  -8   7        1.50        1.29      0.95 o 
  -1  -8   7       61.01       65.58      3.16 o 
   0  -8   7        7.54        6.62      1.05 o 
   1  -8   7        9.22        6.72      1.20 o 
   2  -8   7       14.62       16.05      2.53 o 
   3  -8   7        5.15        2.86      2.67 o 
   4  -8   7       15.08        7.07      2.87 o 
  -6  -7   7        1.75        0.61      1.74 o 
  -5  -7   7       10.99        9.23      1.81 o 
  -4  -7   7       14.94       12.87      1.40 o 
  -3  -7   7       31.33       33.00      1.71 o 
  -2  -7   7       41.75       43.45      1.72 o 
  -1  -7   7       26.89       27.78      1.56 o 
   0  -7   7        0.19        0.26      0.78 o 
   1  -7   7      203.33      205.88      5.34 o 
   2  -7   7       32.58       35.39      1.55 o 
   3  -7   7       43.73       45.43      2.63 o 
   4  -7   7       18.00       15.24      1.96 o 
   5  -7   7        0.60       -1.20      1.12 o 
   6  -7   7        6.98        5.44      1.65 o 
  -7  -6   7        1.60        4.85      2.17 o 
  -6  -6   7       40.01       43.81      3.69 o 
  -5  -6   7      137.89      150.86      5.49 o 
  -4  -6   7        3.14        2.41      0.78 o 
  -3  -6   7       18.75       15.75      0.88 o 
  -2  -6   7        6.09        4.49      0.71 o 
  -1  -6   7       25.26       25.20      1.12 o 
   0  -6   7      102.00      106.06      2.68 o 
   1  -6   7      117.51      122.39      3.09 o 
   2  -6   7        3.53        3.52      0.60 o 
   3  -6   7       40.83       44.81      1.75 o 
   4  -6   7       21.51       17.88      1.57 o 
   5  -6   7       39.26       42.47      2.90 o 
   6  -6   7        2.43        3.02      1.39 o 
   7  -6   7        2.09        1.81      1.73 o 
  -8  -5   7       16.23       19.25      3.27 o 
  -7  -5   7       20.78       20.07      2.75 o 
  -6  -5   7       32.15       24.83      2.32 o 
  -5  -5   7       58.22       58.00      2.40 o 
  -4  -5   7       60.94       59.85      2.01 o 
  -3  -5   7       53.89       46.46      1.52 o 
  -2  -5   7        9.35       10.05      0.71 o 
  -1  -5   7       65.93       67.60      1.68 o 
   0  -5   7       32.10       34.74      1.31 o 
   1  -5   7      658.58      685.75     10.30 o 
   2  -5   7       11.22       11.83      0.77 o 
   3  -5   7       27.42       26.91      1.25 o 
   4  -5   7       91.51       93.40      3.05 o 
   5  -5   7       24.69       24.17      1.74 o 
   6  -5   7       63.26       54.64      3.43 o 
   7  -5   7        3.60        2.50      1.38 o 
   8  -5   7       15.28       12.15      3.30 o 
  -9  -4   7       28.52       34.62      3.94 o 
  -8  -4   7        0.00        0.68      1.72 o 
  -7  -4   7       23.50       27.98      2.36 o 
  -6  -4   7      216.28      230.16      6.78 o 
  -5  -4   7      103.18      101.14      3.56 o 
  -4  -4   7        3.27        3.52      0.77 o 
  -3  -4   7      187.44      195.47      3.64 o 
  -2  -4   7       13.89       15.24      0.73 o 
  -1  -4   7      100.01       98.03      2.03 o 
   0  -4   7       35.47       36.52      1.24 o 
   1  -4   7        0.53        0.17      0.27 o 
   2  -4   7      160.80      170.22      3.89 o 
   3  -4   7       42.25       42.60      1.45 o 
   4  -4   7       48.69       44.94      1.87 o 
   5  -4   7       77.60       75.30      3.56 o 
   6  -4   7       32.72       35.72      2.45 o 
   7  -4   7        4.18        3.28      1.88 o 
   8  -4   7       33.53       43.68      4.80 o 
   9  -4   7        4.93        2.68      2.50 o 
  -9  -3   7       12.00       13.47      3.01 o 
  -8  -3   7       42.78       37.99      2.75 o 
  -7  -3   7       12.36       10.28      1.49 o 
  -6  -3   7       66.65       65.76      2.86 o 
  -5  -3   7       74.91       69.45      2.79 o 
  -4  -3   7       20.71       13.28      1.22 o 
  -3  -3   7      285.01      287.98      6.01 o 
  -2  -3   7      119.89      121.29      2.25 o 
  -1  -3   7      144.02      164.95      2.87 o 
   0  -3   7       15.98       20.07      0.67 o 
   1  -3   7      507.23      513.22      9.33 o 
   2  -3   7       96.23       97.12      2.02 o 
   3  -3   7       67.74       66.24      1.96 o 
   4  -3   7        4.34        4.49      0.94 o 
   5  -3   7       33.17       30.59      1.85 o 
   6  -3   7       14.24       12.40      2.42 o 
   7  -3   7       51.11       41.28      3.82 o 
   8  -3   7        2.59        3.19      2.16 o 
   9  -3   7        5.71        5.10      2.77 o 
  -9  -2   7        4.18        8.57      2.61 o 
  -8  -2   7        0.29       -0.09      1.05 o 
  -7  -2   7        2.93        1.04      0.70 o 
  -6  -2   7       17.44       16.73      1.14 o 
  -5  -2   7       62.07       61.03      2.03 o 
  -4  -2   7       25.71       22.39      1.05 o 
  -3  -2   7      186.04      178.83      3.49 o 
  -2  -2   7      149.40      161.23      2.60 o 
  -1  -2   7      136.81      132.56      2.36 o 
   0  -2   7      650.30      673.51      9.27 o 
   1  -2   7      295.42      305.75      4.57 o 
   2  -2   7      148.23      160.97      2.84 o 
   3  -2   7      476.98      489.47     12.01 o 
   4  -2   7        7.75       10.34      1.02 o 
   5  -2   7      124.10      132.75      6.65 o 
   6  -2   7        1.91        5.27      1.92 o 
   7  -2   7       13.29       12.87      1.54 o 
   8  -2   7       26.76       27.29      2.43 o 
   9  -2   7        4.24        4.93      2.60 o 
 -10  -1   7       22.67       21.25      3.00 o 
  -9  -1   7        3.77        2.41      1.21 o 
  -8  -1   7        9.03        6.49      1.14 o 
  -7  -1   7       31.31       28.08      1.48 o 
  -6  -1   7      243.79      245.69      5.26 o 
  -5  -1   7      191.31      199.18      3.95 o 
  -4  -1   7       26.00       23.28      0.90 o 
  -3  -1   7       61.07       53.60      1.09 o 
  -2  -1   7      356.61      345.29      4.86 o 
  -1  -1   7      510.05      522.88      6.44 o 
   0  -1   7       63.07       73.12      1.43 o 
   1  -1   7      503.18      532.60      8.23 o 
   2  -1   7      170.86      171.75      3.42 o 
   3  -1   7      164.51      153.33      3.46 o 
   4  -1   7        2.61        2.07      0.35 o 
   5  -1   7       54.02       51.27      1.73 o 
   6  -1   7      135.79      139.28      4.83 o 
   7  -1   7       12.59       12.67      1.65 o 
   8  -1   7       47.68       50.85      3.18 o 
   9  -1   7       24.16       24.82      3.98 o 
 -10   0   7        2.02        0.26      1.64 o 
  -9   0   7        0.39        0.35      1.21 o 
  -8   0   7       18.80       16.88      1.30 o 
  -7   0   7       75.52       82.73      2.20 o 
  -6   0   7      122.48      125.33      2.71 o 
  -5   0   7       17.53       17.26      0.77 o 
  -4   0   7       85.76       87.27      1.74 o 
  -3   0   7     1008.00     1038.35     14.61 o 
  -2   0   7      476.58      480.29      5.76 o 
  -1   0   7      620.52      622.72      7.51 o 
   0   0   7       41.29       32.19      0.85 o 
   1   0   7      504.71      527.80      7.33 o 
   2   0   7     1201.17     1217.16     19.87 o 
   3   0   7      261.77      283.76      4.71 o 
   4   0   7      169.73      162.17      3.79 o 
   5   0   7      211.57      234.67      5.71 o 
   6   0   7      194.66      192.33      4.39 o 
   7   0   7        1.20       -0.17      0.35 o 
   8   0   7        4.35        5.80      1.30 o 
   9   0   7        0.44        0.61      1.30 o 
  10   0   7        1.19        1.04      2.87 o 
 -10   1   7       23.00       22.12      2.89 o 
  -9   1   7        3.91        2.00      0.79 o 
  -8   1   7        9.58        7.93      0.79 o 
  -7   1   7       30.68       27.78      0.98 o 
  -6   1   7      242.38      233.85      4.27 o 
  -5   1   7      193.52      206.62      3.21 o 
  -4   1   7       23.66       21.00      0.51 o 
  -3   1   7       58.64       50.50      1.19 o 
  -2   1   7      360.41      352.31      4.92 o 
  -1   1   7      507.73      522.83      6.44 o 
   0   1   7       59.17       70.43      1.25 o 
   1   1   7      515.49      530.68      8.22 o 
   2   1   7      168.62      172.47      3.43 o 
   3   1   7      164.10      160.10      3.30 o 
   4   1   7        3.86        3.81      0.43 o 
   5   1   7       53.70       54.25      1.78 o 
   6   1   7      139.96      144.84      3.36 o 
   7   1   7       11.67       11.51      0.88 o 
   8   1   7       48.10       48.36      1.68 o 
   9   1   7       25.03       25.66      2.92 o 
  -9   2   7        4.67        5.88      1.30 o 
  -8   2   7        0.26       -0.26      0.60 o 
  -7   2   7        3.46        3.28      0.51 o 
  -6   2   7       17.32       18.60      0.80 o 
  -5   2   7       62.39       63.52      1.18 o 
  -4   2   7       24.65       25.01      0.84 o 
  -3   2   7      179.86      182.05      2.77 o 
  -2   2   7      149.08      161.22      2.37 o 
  -1   2   7      134.55      128.51      2.11 o 
   0   2   7      646.98      691.11     10.38 o 
   1   2   7      294.22      316.61      5.32 o 
   2   2   7      139.41      150.70      3.20 o 
   3   2   7      475.57      500.28      9.21 o 
   4   2   7        8.11        9.35      0.62 o 
   5   2   7      120.19      121.01      2.87 o 
   6   2   7        1.73        3.81      0.76 o 
   7   2   7       13.36       10.46      0.84 o 
   8   2   7       27.69       27.68      1.47 o 
   9   2   7        4.27        2.24      2.06 o 
  -9   3   7       11.97       12.27      2.41 o 
  -8   3   7       43.54       42.95      1.95 o 
  -7   3   7       12.14       12.27      1.05 o 
  -6   3   7       65.42       64.56      1.50 o 
  -5   3   7       70.04       68.67      1.54 o 
  -4   3   7       22.52       21.60      0.86 o 
  -3   3   7      288.45      299.20      4.52 o 
  -2   3   7      114.33      115.79      2.00 o 
  -1   3   7      139.53      155.74      3.49 o 
   0   3   7       17.34       20.07      0.83 o 
   1   3   7      518.92      533.11      8.65 o 
   2   3   7       94.52       90.45      2.12 o 
   3   3   7       66.43       65.63      1.96 o 
   4   3   7        3.66        4.34      0.62 o 
   5   3   7       32.56       31.42      1.25 o 
   6   3   7       13.12       12.27      1.11 o 
   7   3   7       51.28       47.08      2.30 o 
   8   3   7        2.53        0.61      0.79 o 
   9   3   7        5.68       10.10      2.66 o 
  -9   4   7       29.03       30.48      3.39 o 
  -8   4   7        0.00       -0.95      1.81 o 
  -7   4   7       22.72       23.81      1.09 o 
  -6   4   7      219.10      236.15      4.58 o 
  -5   4   7      103.80      103.78      2.28 o 
  -4   4   7        3.04        3.81      0.51 o 
  -3   4   7      182.02      190.28      3.60 o 
  -2   4   7       13.95       14.31      1.12 o 
  -1   4   7       98.24       97.85      2.76 o 
   0   4   7       32.01       31.43      1.36 o 
   1   4   7        0.55        0.51      0.52 o 
   2   4   7      160.96      171.93      3.66 o 
   3   4   7       39.21       38.00      1.49 o 
   4   4   7       48.53       44.70      1.87 o 
   5   4   7       80.04       78.57      2.64 o 
   6   4   7       32.49       26.43      1.34 o 
   7   4   7        4.33        2.41      0.95 o 
   8   4   7       33.79       35.62      4.88 o 
   9   4   7        4.90       -3.60      2.40 o 
  -8   5   7       16.55       20.40      2.69 o 
  -7   5   7       20.05       20.15      1.67 o 
  -6   5   7       31.41       28.07      1.38 o 
  -5   5   7       59.69       63.65      1.93 o 
  -4   5   7       63.29       63.07      2.07 o 
  -3   5   7       53.86       51.26      1.33 o 
  -2   5   7        8.76        7.01      0.93 o 
  -1   5   7       68.27       66.38      2.27 o 
   0   5   7       33.89       36.52      1.69 o 
   1   5   7      661.69      671.17     15.04 o 
   2   5   7       10.89       10.82      1.23 o 
   3   5   7       28.35       26.43      1.72 o 
   4   5   7       95.44       96.67      2.92 o 
   5   5   7       25.23       26.61      1.44 o 
   6   5   7       64.97       63.95      2.97 o 
   7   5   7        3.22        6.49      2.75 o 
   8   5   7       15.34       14.66      3.70 o 
  -7   6   7        1.84       -0.61      3.99 o 
  -6   6   7       38.84       40.19      2.36 o 
  -5   6   7      138.01      144.97      3.81 o 
  -4   6   7        3.78        2.68      0.60 o 
  -3   6   7       18.76       17.88      0.79 o 
  -2   6   7        6.14        4.93      0.95 o 
  -1   6   7       27.54       26.14      1.62 o 
   0   6   7       99.07       99.08      3.89 o 
   1   6   7      116.96      115.49      3.80 o 
   2   6   7        2.79        1.81      0.95 o 
   3   6   7       41.62       46.44      2.41 o 
   4   6   7       21.34       24.17      1.92 o 
   5   6   7       38.55       39.49      2.69 o 
   6   6   7        2.55       -0.26      1.91 o 
   7   6   7        2.14        0.61      2.51 o 
  -6   7   7        1.87        3.81      2.25 o 
  -5   7   7       10.09        9.41      2.34 o 
  -4   7   7       15.10       13.07      2.15 o 
  -3   7   7       31.53       26.91      2.41 o 
  -2   7   7       43.24       39.97      3.06 o 
  -1   7   7       26.33       24.27      2.57 o 
   0   7   7        0.21        0.95      1.90 o 
   1   7   7      201.02      212.33      8.14 o 
   2   7   7       32.73       34.74      2.96 o 
   3   7   7       42.92       40.91      3.22 o 
   4   7   7       16.85       18.60      2.40 o 
   5   7   7        0.63        1.89      1.81 o 
   6   7   7        7.00        0.35      2.50 o 
  -2   8   7        1.51        1.72      2.41 o 
  -1   8   7       62.56       58.56      6.69 o 
   0   8   7        7.52        6.62      3.11 o 
   1   8   7        9.28       12.94      3.21 o 
   2   8   7       13.87       12.94      2.14 o 
   3   8   7        5.62        2.24      1.73 o 
   4   8   7       14.90        9.58      2.07 o 
  -4  -8   8        1.10        0.61      1.56 o 
  -3  -8   8       11.75       14.17      2.17 o 
  -2  -8   8        2.08        2.16      1.48 o 
  -1  -8   8        7.87        8.14      1.75 o 
   0  -8   8       15.17       13.48      1.64 o 
   1  -8   8        0.77        1.46      1.12 o 
   2  -8   8        4.19        1.29      1.98 o 
   3  -8   8        7.21        5.61      1.89 o 
   4  -8   8        1.96       -0.95      2.34 o 
  -6  -7   8       20.82       25.29      3.74 o 
  -5  -7   8        6.18        5.98      2.00 o 
  -4  -7   8       13.56       14.66      1.78 o 
  -3  -7   8       51.37       49.53      2.36 o 
  -2  -7   8       83.06       91.76      2.67 o 
  -1  -7   8       15.65       16.34      1.28 o 
   0  -7   8        2.69        2.76      1.05 o 
   1  -7   8       46.93       42.47      1.94 o 
   2  -7   8       11.68       11.51      1.01 o 
   3  -7   8       15.58       17.10      1.23 o 
   4  -7   8       24.89       23.54      2.17 o 
   5  -7   8        5.45        5.98      1.32 o 
  -7  -6   8        5.47        2.24      2.17 o 
  -6  -6   8       40.15       50.71      4.23 o 
  -5  -6   8       10.99       13.89      2.01 o 
  -4  -6   8        7.20        8.57      1.04 o 
  -3  -6   8       65.78       74.62      2.09 o 
  -2  -6   8       10.91       10.28      0.84 o 
  -1  -6   8        8.66        9.58      0.80 o 
   0  -6   8       16.43       18.28      1.11 o 
   1  -6   8       31.59       30.38      1.33 o 
   2  -6   8        4.23        3.70      0.50 o 
   3  -6   8       48.27       46.57      1.90 o 
   4  -6   8       20.96       23.54      1.81 o 
   5  -6   8       20.38       20.57      2.02 o 
   6  -6   8       22.94       26.80      2.60 o 
   7  -6   8        2.49        6.39      2.25 o 
  -8  -5   8        1.97        1.46      2.06 o 
  -7  -5   8        7.08        6.72      2.07 o 
  -6  -5   8       67.05       69.88      3.58 o 
  -5  -5   8       69.55       71.92      3.47 o 
  -4  -5   8       25.21       24.45      1.19 o 
  -3  -5   8       59.48       57.43      1.69 o 
  -2  -5   8      206.28      208.17      4.30 o 
  -1  -5   8       73.04       72.11      1.89 o 
   0  -5   8       14.59       14.10      0.98 o 
   1  -5   8      191.33      184.13      4.04 o 
   2  -5   8      216.18      215.26      4.10 o 
   3  -5   8       36.47       32.80      1.28 o 
   4  -5   8       32.14       38.90      1.97 o 
   5  -5   8       74.10       79.70      3.82 o 
   6  -5   8        8.51        9.92      1.81 o 
   7  -5   8        1.67        3.28      1.38 o 
   8  -5   8        1.99        4.15      2.42 o 
  -8  -4   8        3.20        2.32      2.32 o 
  -7  -4   8        6.74        6.82      1.65 o 
  -6  -4   8        7.17        4.65      1.36 o 
  -5  -4   8       49.29       46.58      2.41 o 
  -4  -4   8        3.77        3.81      0.76 o 
  -3  -4   8       21.96       20.57      0.76 o 
  -2  -4   8       12.78       15.24      0.79 o 
  -1  -4   8      193.24      204.23      3.73 o 
   0  -4   8       28.16       30.80      1.13 o 
   1  -4   8        6.27        5.18      0.60 o 
   2  -4   8       47.07       45.94      1.38 o 
   3  -4   8      243.64      247.77      5.28 o 
   4  -4   8       37.26       35.51      1.88 o 
   5  -4   8      195.35      191.98      6.71 o 
   6  -4   8        4.38        3.96      1.22 o 
   7  -4   8        2.12        0.86      1.47 o 
   8  -4   8       12.01        9.35      3.52 o 
  -9  -3   8        0.72       -0.43      2.08 o 
  -8  -3   8        2.90       -0.26      1.55 o 
  -7  -3   8       48.17       44.81      2.37 o 
  -6  -3   8      104.56      107.59      3.86 o 
  -5  -3   8      225.69      230.04      6.50 o 
  -4  -3   8      233.43      231.59      5.11 o 
  -3  -3   8       14.00       17.11      1.00 o 
  -2  -3   8      174.04      178.44      3.24 o 
  -1  -3   8      257.40      251.72      4.14 o 
   0  -3   8       51.15       55.63      1.38 o 
   1  -3   8      136.28      128.20      2.74 o 
   2  -3   8      183.42      176.99      2.98 o 
   3  -3   8       87.43       82.45      2.03 o 
   4  -3   8      280.00      290.83      8.27 o 
   5  -3   8       63.93       62.78      2.80 o 
   6  -3   8        7.88        9.92      2.05 o 
   7  -3   8        8.59        5.36      2.93 o 
   8  -3   8        1.57        0.78      2.77 o 
   9  -3   8        4.91        9.41      4.39 o 
  -9  -2   8       14.24       11.26      2.62 o 
  -8  -2   8       13.66       11.64      1.27 o 
  -7  -2   8        0.78        0.51      0.86 o 
  -6  -2   8       50.54       49.15      1.95 o 
  -5  -2   8      404.91      422.34      9.21 o 
  -4  -2   8      293.22      316.09      6.30 o 
  -3  -2   8       62.23       61.04      1.45 o 
  -2  -2   8       46.35       40.34      1.06 o 
  -1  -2   8       12.61       12.35      0.46 o 
   0  -2   8      252.21      249.84      4.42 o 
   1  -2   8      352.52      378.16      6.18 o 
   2  -2   8      258.80      242.43      3.49 o 
   3  -2   8      231.35      228.94      5.36 o 
   4  -2   8       24.08       20.57      1.18 o 
   5  -2   8      205.28      233.38      9.68 o 
   6  -2   8      171.35      184.25      6.07 o 
   7  -2   8        7.69       10.82      1.65 o 
   8  -2   8        7.20        6.39      1.55 o 
   9  -2   8        4.94        7.77      3.21 o 
  -9  -1   8       17.53       23.36      2.06 o 
  -8  -1   8       13.95       12.15      1.23 o 
  -7  -1   8       12.85       12.87      1.13 o 
  -6  -1   8       49.62       47.34      1.79 o 
  -5  -1   8      256.63      245.85      4.97 o 
  -4  -1   8       38.57       37.31      1.13 o 
  -3  -1   8       37.09       37.31      0.91 o 
  -2  -1   8      198.61      198.69      2.89 o 
  -1  -1   8       33.31       25.77      0.57 o 
   0  -1   8      156.16      169.94      2.67 o 
   1  -1   8      360.05      376.02      5.44 o 
   2  -1   8      369.07      371.52      5.77 o 
   3  -1   8       59.48       57.46      1.41 o 
   4  -1   8       75.01       73.56      2.23 o 
   5  -1   8      195.79      194.71      4.42 o 
   6  -1   8       33.55       34.08      2.07 o 
   7  -1   8      112.84      123.81      5.18 o 
   8  -1   8        3.08        1.12      1.74 o 
   9  -1   8       10.84       12.27      3.26 o 
  -9   0   8        6.86        7.88      1.46 o 
  -8   0   8        2.26        1.04      0.78 o 
  -7   0   8        2.58        0.68      0.53 o 
  -6   0   8       78.63       91.24      2.31 o 
  -5   0   8        0.08       -0.26      0.35 o 
  -4   0   8       20.54       19.09      0.73 o 
  -3   0   8       30.75       28.58      0.80 o 
  -2   0   8        5.75        8.79      0.33 o 
  -1   0   8      202.25      189.48      3.08 o 
   0   0   8      224.75      225.38      3.36 o 
   1   0   8      260.35      269.02      4.29 o 
   2   0   8       90.28      101.78      2.25 o 
   3   0   8      376.16      363.79      6.78 o 
   4   0   8      220.87      213.59      4.63 o 
   5   0   8      176.30      179.10      3.74 o 
   6   0   8      131.19      137.93      3.06 o 
   7   0   8       17.17       16.57      0.98 o 
   8   0   8       92.17       98.49      3.88 o 
   9   0   8        0.01       -0.26      1.55 o 
  -9   1   8       17.49       19.49      2.06 o 
  -8   1   8       14.28       13.28      1.15 o 
  -7   1   8       12.32       11.64      0.70 o 
  -6   1   8       49.62       50.73      1.19 o 
  -5   1   8      257.02      251.73      3.55 o 
  -4   1   8       40.54       40.33      1.18 o 
  -3   1   8       37.54       36.41      1.01 o 
  -2   1   8      204.22      203.49      2.93 o 
  -1   1   8       30.05       23.56      0.63 o 
   0   1   8      154.44      164.15      2.63 o 
   1   1   8      375.88      389.76      5.91 o 
   2   1   8      364.73      374.36      6.88 o 
   3   1   8       60.80       59.03      1.57 o 
   4   1   8       71.79       76.45      2.11 o 
   5   1   8      200.23      198.91      4.47 o 
   6   1   8       34.15       29.38      1.31 o 
   7   1   8      109.94      115.66      3.40 o 
   8   1   8        2.85        1.37      1.20 o 
   9   1   8       10.62       14.80      2.64 o 
  -9   2   8       13.56       12.34      1.63 o 
  -8   2   8       14.36       12.54      1.18 o 
  -7   2   8        0.68        1.29      0.34 o 
  -6   2   8       50.53       47.47      0.90 o 
  -5   2   8      404.99      431.22      7.37 o 
  -4   2   8      291.04      305.56      5.22 o 
  -3   2   8       65.53       63.39      1.33 o 
  -2   2   8       46.33       43.72      0.99 o 
  -1   2   8       11.37       12.67      0.60 o 
   0   2   8      249.31      248.05      4.12 o 
   1   2   8      348.52      397.24      6.71 o 
   2   2   8      260.06      258.08      4.80 o 
   3   2   8      233.97      233.50      4.84 o 
   4   2   8       23.58       23.55      1.08 o 
   5   2   8      206.76      217.45      4.95 o 
   6   2   8      173.56      183.00      5.29 o 
   7   2   8        7.70        9.18      0.96 o 
   8   2   8        6.64        5.53      1.40 o 
   9   2   8        4.83        7.88      2.50 o 
  -9   3   8        0.70        1.64      1.48 o 
  -8   3   8        2.85        2.24      0.78 o 
  -7   3   8       48.78       45.81      1.13 o 
  -6   3   8      104.48      107.40      2.51 o 
  -5   3   8      220.56      228.60      4.23 o 
  -4   3   8      234.65      239.03      4.04 o 
  -3   3   8       13.81       18.68      0.73 o 
  -2   3   8      176.87      188.29      3.32 o 
  -1   3   8      263.08      265.56      5.47 o 
   0   3   8       52.33       58.58      1.71 o 
   1   3   8      134.91      129.46      2.76 o 
   2   3   8      187.82      190.91      3.60 o 
   3   3   8       88.22       86.38      2.08 o 
   4   3   8      288.49      301.47      6.48 o 
   5   3   8       66.35       71.46      2.21 o 
   6   3   8        7.45        6.39      0.61 o 
   7   3   8        9.08        9.23      1.13 o 
   8   3   8        1.72        0.00      0.86 o 
   9   3   8        4.71        0.86      1.81 o 
  -8   4   8        3.31        1.12      1.55 o 
  -7   4   8        6.93        6.39      0.85 o 
  -6   4   8        7.14        8.03      0.79 o 
  -5   4   8       47.77       46.07      1.51 o 
  -4   4   8        3.26        3.12      0.53 o 
  -3   4   8       22.36       21.26      1.11 o 
  -2   4   8       12.72       15.09      1.23 o 
  -1   4   8      195.83      212.58      4.89 o 
   0   4   8       24.76       26.24      1.43 o 
   1   4   8        6.65        4.65      0.68 o 
   2   4   8       44.61       43.46      1.47 o 
   3   4   8      241.95      253.96      5.05 o 
   4   4   8       37.47       35.40      1.43 o 
   5   4   8      192.96      198.49      4.73 o 
   6   4   8        4.52        4.57      0.60 o 
   7   4   8        2.12        0.17      1.13 o 
   8   4   8       11.35       11.38      3.95 o 
  -8   5   8        1.96       -3.65      2.44 o 
  -7   5   8        6.91        5.02      1.12 o 
  -6   5   8       66.99       74.30      3.04 o 
  -5   5   8       66.57       65.75      2.27 o 
  -4   5   8       23.73       24.45      1.01 o 
  -3   5   8       59.68       57.72      2.40 o 
  -2   5   8      207.59      218.52      5.51 o 
  -1   5   8       69.61       68.20      2.46 o 
   0   5   8       14.24       12.60      1.19 o 
   1   5   8      197.61      200.96      5.01 o 
   2   5   8      213.30      217.72      5.22 o 
   3   5   8       35.83       36.85      1.47 o 
   4   5   8       31.54       35.28      1.66 o 
   5   5   8       74.40       68.81      2.32 o 
   6   5   8        8.39        9.18      1.12 o 
   7   5   8        1.42        3.02      1.65 o 
   8   5   8        1.91        0.00      0.86 o 
  -6   6   8       41.63       41.50      3.35 o 
  -5   6   8       10.87       13.75      2.13 o 
  -4   6   8        7.17        5.70      0.71 o 
  -3   6   8       66.37       71.61      3.15 o 
  -2   6   8       11.42        9.41      1.49 o 
  -1   6   8        8.48        7.51      1.12 o 
   0   6   8       17.69       20.74      1.52 o 
   1   6   8       31.12       31.01      1.87 o 
   2   6   8        3.64        4.57      1.31 o 
   3   6   8       46.91       48.75      2.98 o 
   4   6   8       20.76       24.45      2.39 o 
   5   6   8       19.62       17.73      1.87 o 
   6   6   8       22.97       23.09      4.02 o 
   7   6   8        2.49        4.41      2.69 o 
  -5   7   8        6.57        9.23      2.65 o 
  -4   7   8       14.53       14.66      2.99 o 
  -3   7   8       51.14       54.22      3.15 o 
  -2   7   8       81.88       83.40      3.74 o 
  -1   7   8       16.73       18.52      1.84 o 
   0   7   8        2.57       -1.04      1.22 o 
   1   7   8       47.36       43.69      2.83 o 
   2   7   8       11.36        8.57      1.74 o 
   3   7   8       15.79       16.65      2.27 o 
   4   7   8       25.35       24.09      2.38 o 
   5   7   8        5.41        3.63      2.76 o 
  -3   8   8       11.51       19.57      3.86 o 
  -2   8   8        2.15        6.06      3.11 o 
  -1   8   8        7.50        9.18      2.42 o 
   0   8   8       16.31       15.02      2.59 o 
   1   8   8        0.75       -1.89      2.50 o 
   2   8   8        4.29        5.02      1.83 o 
   3   8   8        6.94       11.31      2.94 o 
   4   8   8        1.91       -0.26      2.34 o 
  -3  -8   9        0.02        0.61      1.48 o 
  -2  -8   9       20.00       20.66      2.95 o 
  -1  -8   9       11.96       11.07      2.10 o 
   0  -8   9        8.70        7.77      1.55 o 
   1  -8   9        7.92        8.57      1.63 o 
   2  -8   9        0.36       -2.10      1.40 o 
   3  -8   9        9.51        7.26      2.15 o 
  -5  -7   9       30.93       26.23      2.67 o 
  -4  -7   9       36.66       31.95      2.63 o 
  -3  -7   9       61.56       66.04      3.33 o 
  -2  -7   9        4.96        5.70      1.37 o 
  -1  -7   9       53.35       58.98      2.28 o 
   0  -7   9       52.90       51.12      2.26 o 
   1  -7   9        3.53        2.16      0.96 o 
   2  -7   9       36.88       34.96      1.87 o 
   3  -7   9        2.61        2.86      1.13 o 
   4  -7   9        5.21        1.20      2.40 o 
   5  -7   9       10.80       11.89      3.20 o 
  -6  -6   9        1.88        4.77      2.92 o 
  -5  -6   9       20.08       25.56      2.63 o 
  -4  -6   9       15.81       16.72      1.44 o 
  -3  -6   9       60.75       68.03      2.00 o 
  -2  -6   9       60.74       63.95      1.94 o 
  -1  -6   9        5.67        5.35      0.78 o 
   0  -6   9       10.67       10.94      0.92 o 
   1  -6   9       11.99       14.59      1.06 o 
   2  -6   9       47.79       44.81      1.37 o 
   3  -6   9       13.92       15.31      1.02 o 
   4  -6   9        4.89        5.98      1.23 o 
   5  -6   9        2.21        0.00      0.86 o 
   6  -6   9       31.83       38.67      3.24 o 
  -7  -5   9       10.34       12.27      2.61 o 
  -6  -5   9       10.82        8.20      1.97 o 
  -5  -5   9      142.29      158.05      5.61 o 
  -4  -5   9      116.62      125.06      3.33 o 
  -3  -5   9       71.91       72.73      1.90 o 
  -2  -5   9       74.92       79.22      1.99 o 
  -1  -5   9      139.28      143.26      3.12 o 
   0  -5   9      138.70      142.15      3.33 o 
   1  -5   9       21.13       20.99      1.02 o 
   2  -5   9       77.76       74.50      1.76 o 
   3  -5   9       81.92       75.30      2.10 o 
   4  -5   9       19.20       19.08      1.62 o 
   5  -5   9       20.28       22.64      1.86 o 
   6  -5   9       11.85       10.70      1.58 o 
   7  -5   9       30.98       28.96      2.90 o 
  -8  -4   9        1.46        4.34      2.32 o 
  -7  -4   9       10.91        9.75      2.32 o 
  -6  -4   9       39.26       37.30      2.61 o 
  -5  -4   9      140.04      160.89      5.43 o 
  -4  -4   9       67.79       70.36      2.50 o 
  -3  -4   9       52.38       54.24      2.06 o 
  -2  -4   9      201.80      222.41      4.17 o 
  -1  -4   9       19.34       18.28      0.79 o 
   0  -4   9      138.43      146.22      3.15 o 
   1  -4   9       33.97       31.22      1.24 o 
   2  -4   9       84.65       77.27      1.80 o 
   3  -4   9        6.45        7.16      0.79 o 
   4  -4   9      228.90      220.22      5.53 o 
   5  -4   9       25.77       27.19      2.04 o 
   6  -4   9       15.07       17.34      2.09 o 
   7  -4   9        8.65        6.39      2.77 o 
   8  -4   9        2.88        1.89      2.25 o 
  -9  -3   9        2.12        0.61      2.25 o 
  -8  -3   9        1.27        0.26      1.82 o 
  -7  -3   9       32.25       31.73      2.20 o 
  -6  -3   9        6.53        7.37      1.36 o 
  -5  -3   9      249.34      267.41      7.31 o 
  -4  -3   9        7.45        9.58      1.04 o 
  -3  -3   9       72.35       69.61      2.17 o 
  -2  -3   9      196.27      200.28      4.48 o 
  -1  -3   9      102.44      100.26      2.05 o 
   0  -3   9       10.18       10.52      1.03 o 
   1  -3   9       58.98       55.49      1.11 o 
   2  -3   9       82.42       86.20      1.90 o 
   3  -3   9       47.57       42.49      1.33 o 
   4  -3   9       42.21       42.84      1.82 o 
   5  -3   9       15.61       17.42      1.71 o 
   6  -3   9       11.90        9.07      1.96 o 
   7  -3   9       24.68       29.77      3.75 o 
   8  -3   9       18.40       14.10      3.35 o 
  -9  -2   9       35.37       36.85      3.61 o 
  -8  -2   9       10.54        8.03      1.48 o 
  -7  -2   9       24.11       24.17      1.64 o 
  -6  -2   9       28.65       25.39      1.41 o 
  -5  -2   9        9.44       10.34      0.96 o 
  -4  -2   9       21.61       18.44      0.88 o 
  -3  -2   9       62.47       62.20      1.47 o 
  -2  -2   9      105.37      112.36      1.97 o 
  -1  -2   9      242.13      253.11      3.56 o 
   0  -2   9      253.30      264.62      4.25 o 
   1  -2   9       45.25       43.22      1.22 o 
   2  -2   9       23.29       24.09      0.92 o 
   3  -2   9      197.19      183.76      3.03 o 
   4  -2   9      164.74      159.42      3.53 o 
   5  -2   9       19.06       18.68      1.21 o 
   6  -2   9      160.12      159.31      4.70 o 
   7  -2   9       15.41       11.83      1.47 o 
   8  -2   9        4.66        4.07      2.66 o 
   9  -2   9        9.45       12.67      3.44 o 
  -9  -1   9        7.00        6.11      1.47 o 
  -8  -1   9       11.77       11.76      1.53 o 
  -7  -1   9       72.44       62.48      2.35 o 
  -6  -1   9       52.18       52.60      1.76 o 
  -5  -1   9       23.84       21.17      0.94 o 
  -4  -1   9      220.19      219.54      3.86 o 
  -3  -1   9       96.77       93.84      1.80 o 
  -2  -1   9      111.31      113.39      1.98 o 
  -1  -1   9      414.03      417.95      5.35 o 
   0  -1   9      117.85      129.86      2.12 o 
   1  -1   9        2.42        1.05      0.35 o 
   2  -1   9      142.07      151.78      2.76 o 
   3  -1   9       77.52       87.23      3.31 o 
   4  -1   9       29.18       27.98      1.08 o 
   5  -1   9       60.19       62.63      1.76 o 
   6  -1   9       79.50       78.56      2.47 o 
   7  -1   9       79.36       87.88      4.19 o 
   8  -1   9        5.33        5.35      2.24 o 
   9  -1   9        0.18        3.63      2.09 o 
  -9   0   9       13.96       14.10      1.68 o 
  -8   0   9        0.09       -0.68      0.94 o 
  -7   0   9        0.01        0.43      0.70 o 
  -6   0   9       20.47       20.83      0.93 o 
  -5   0   9       52.25       50.87      1.46 o 
  -4   0   9       34.21       34.52      0.99 o 
  -3   0   9      553.76      564.86      7.57 o 
  -2   0   9      200.18      199.93      2.90 o 
  -1   0   9        0.06        0.95      0.43 o 
   0   0   9     2059.31     2156.85     28.50 o 
   1   0   9      139.80      163.03      2.85 o 
   2   0   9       35.59       38.35      1.38 o 
   3   0   9      150.82      146.56      3.16 o 
   4   0   9      670.85      657.91     14.42 o 
   5   0   9      510.20      559.31     11.05 o 
   6   0   9      106.43       99.10      2.78 o 
   7   0   9       59.45       60.14      2.02 o 
   8   0   9        1.41        1.04      1.49 o 
   9   0   9       11.35       11.89      2.25 o 
  -9   1   9        7.04        4.93      1.57 o 
  -8   1   9       11.85        9.23      1.47 o 
  -7   1   9       71.73       63.81      1.49 o 
  -6   1   9       51.07       46.20      1.01 o 
  -5   1   9       24.21       20.50      1.01 o 
  -4   1   9      217.57      225.93      4.20 o 
  -3   1   9       97.68      100.81      1.87 o 
  -2   1   9      112.85      116.99      1.81 o 
  -1   1   9      408.69      410.65      5.68 o 
   0   1   9      119.30      126.07      2.09 o 
   1   1   9        1.73        0.51      0.35 o 
   2   1   9      149.20      162.80      3.33 o 
   3   1   9       77.64       85.85      2.41 o 
   4   1   9       30.54       29.98      1.22 o 
   5   1   9       62.90       69.58      2.64 o 
   6   1   9       79.40       82.07      2.53 o 
   7   1   9       80.21       87.01      2.78 o 
   8   1   9        5.46        6.06      2.06 o 
   9   1   9        0.17        2.32      2.24 o 
  -9   2   9       35.54       36.28      2.46 o 
  -8   2   9       10.54       10.28      1.31 o 
  -7   2   9       23.89       24.82      1.57 o 
  -6   2   9       30.70       23.01      1.16 o 
  -5   2   9        9.92        9.41      0.79 o 
  -4   2   9       22.17       20.07      0.83 o 
  -3   2   9       59.38       60.30      1.44 o 
  -2   2   9      110.91      116.37      2.01 o 
  -1   2   9      240.86      248.68      3.83 o 
   0   2   9      244.36      253.45      4.16 o 
   1   2   9       45.16       44.95      1.37 o 
   2   2   9       23.35       23.10      0.99 o 
   3   2   9      192.34      193.21      4.14 o 
   4   2   9      164.85      167.76      4.10 o 
   5   2   9       18.20       17.11      1.00 o 
   6   2   9      157.02      151.88      4.82 o 
   7   2   9       15.36       14.45      1.42 o 
   8   2   9        4.96        1.20      1.55 o 
   9   2   9        9.12        8.35      2.42 o 
  -9   3   9        2.00        1.37      1.46 o 
  -8   3   9        1.23       -0.51      0.86 o 
  -7   3   9       30.88       32.58      1.59 o 
  -6   3   9        6.40        5.70      0.71 o 
  -5   3   9      254.33      271.11      5.22 o 
  -4   3   9        6.06        5.98      0.59 o 
  -3   3   9       71.81       68.07      1.53 o 
  -2   3   9      196.96      196.08      3.65 o 
  -1   3   9      105.28      102.14      2.44 o 
   0   3   9       10.38       10.28      0.78 o 
   1   3   9       60.43       57.31      1.69 o 
   2   3   9       84.55       87.07      2.09 o 
   3   3   9       47.49       43.09      1.46 o 
   4   3   9       39.88       39.97      1.53 o 
   5   3   9       16.81       18.52      1.20 o 
   6   3   9       11.95       10.28      0.84 o 
   7   3   9       23.80       24.45      2.30 o 
   8   3   9       17.89       16.72      3.58 o 
  -8   4   9        1.30        2.68      1.64 o 
  -7   4   9       10.88       10.52      1.15 o 
  -6   4   9       39.98       35.29      1.66 o 
  -5   4   9      142.48      148.18      3.63 o 
  -4   4   9       68.71       72.41      1.90 o 
  -3   4   9       52.51       53.15      1.90 o 
  -2   4   9      206.70      229.72      5.36 o 
  -1   4   9       19.06       17.42      1.24 o 
   0   4   9      134.57      134.30      3.45 o 
   1   4   9       34.57       28.97      1.31 o 
   2   4   9       86.64       86.19      2.41 o 
   3   4   9        6.53        6.82      0.78 o 
   4   4   9      226.20      224.93      5.03 o 
   5   4   9       25.09       24.18      1.28 o 
   6   4   9       15.62       17.41      1.09 o 
   7   4   9        8.58        7.62      1.80 o 
   8   4   9        2.94       -1.72      2.58 o 
  -7   5   9       11.08        7.93      2.14 o 
  -6   5   9       10.45        9.35      1.19 o 
  -5   5   9      141.91      153.87      4.85 o 
  -4   5   9      118.19      123.82      2.69 o 
  -3   5   9       72.61       72.73      2.70 o 
  -2   5   9       74.30       80.38      2.84 o 
  -1   5   9      136.73      149.56      4.10 o 
   0   5   9      139.63      144.82      3.81 o 
   1   5   9       21.51       22.12      1.49 o 
   2   5   9       79.02       74.82      2.41 o 
   3   5   9       81.76       80.39      2.50 o 
   4   5   9       20.74       17.18      1.31 o 
   5   5   9       21.43       21.25      1.29 o 
   6   5   9       11.83        9.58      2.25 o 
   7   5   9       31.33       33.32      5.15 o 
  -6   6   9        1.94        2.16      2.07 o 
  -5   6   9       20.01       23.54      2.52 o 
  -4   6   9       16.00       15.02      2.16 o 
  -3   6   9       59.16       62.76      3.24 o 
  -2   6   9       60.88       60.14      2.89 o 
  -1   6   9        5.89        8.20      1.49 o 
   0   6   9       11.68       13.41      1.56 o 
   1   6   9       11.91       13.14      1.49 o 
   2   6   9       47.37       48.62      2.72 o 
   3   6   9       14.56       15.09      1.66 o 
   4   6   9        4.72        4.49      1.30 o 
   5   6   9        2.40        1.46      1.30 o 
   6   6   9       31.07       30.38      4.41 o 
  -3   7   9       61.02       65.74      4.52 o 
  -2   7   9        4.58        6.20      2.08 o 
  -1   7   9       52.63       51.65      3.74 o 
   0   7   9       52.58       53.14      3.79 o 
   1   7   9        3.06        2.16      1.55 o 
   2   7   9       37.86       42.59      3.28 o 
   3   7   9        2.66        1.12      1.89 o 
   4   7   9        5.06        5.18      2.16 o 
   5   7   9       10.69        5.36      2.76 o 
  -3   8   9        0.02       -0.86      2.68 o 
  -2   8   9       19.40       21.34      4.64 o 
  -1   8   9       12.01        8.14      3.13 o 
   0   8   9        8.80       10.04      2.53 o 
   1   8   9        8.30       10.46      2.58 o 
   2   8   9        0.43        1.29      1.81 o 
   3   8   9        9.41       12.14      3.82 o 
  -2  -8  10       11.86       10.11      2.25 o 
  -1  -8  10        3.40        4.57      1.71 o 
   0  -8  10       34.28       33.00      2.77 o 
   1  -8  10       11.20       11.63      1.84 o 
   2  -8  10        1.38        1.64      1.55 o 
  -5  -7  10        9.14       10.11      2.95 o 
  -4  -7  10       35.24       40.43      3.08 o 
  -3  -7  10        3.81        4.21      1.45 o 
  -2  -7  10        6.84        7.06      1.53 o 
  -1  -7  10       14.07       13.96      1.18 o 
   0  -7  10       13.81       13.21      1.35 o 
   1  -7  10        8.30        7.07      1.14 o 
   2  -7  10       16.11       14.30      1.55 o 
   3  -7  10        1.78        2.86      1.23 o 
   4  -7  10        4.74        2.93      1.55 o 
  -6  -6  10        4.18        6.72      2.50 o 
  -5  -6  10       27.40       34.62      3.39 o 
  -4  -6  10       30.37       27.19      2.13 o 
  -3  -6  10       11.24       11.25      1.31 o 
  -2  -6  10        6.59        5.53      0.79 o 
  -1  -6  10        6.78        6.82      0.78 o 
   0  -6  10        1.25       -0.09      0.70 o 
   1  -6  10        1.31        1.55      0.85 o 
   2  -6  10       12.62       13.61      1.24 o 
   3  -6  10       20.15       18.76      1.05 o 
   4  -6  10        4.72        7.41      1.31 o 
   5  -6  10        6.24        5.10      1.22 o 
   6  -6  10        1.23        1.55      1.39 o 
  -7  -5  10       24.37       20.99      3.40 o 
  -6  -5  10        5.18       -1.89      2.00 o 
  -5  -5  10       11.43       10.52      1.81 o 
  -4  -5  10        3.17        2.07      0.85 o 
  -3  -5  10       27.41       26.80      1.06 o 
  -2  -5  10       76.24       74.01      2.08 o 
  -1  -5  10       90.50       92.15      2.32 o 
   0  -5  10       38.71       34.42      1.42 o 
   1  -5  10        5.49        4.85      0.70 o 
   2  -5  10       61.31       59.00      1.57 o 
   3  -5  10      108.05      101.88      2.44 o 
   4  -5  10       37.92       43.69      2.45 o 
   5  -5  10        9.77       16.05      1.71 o 
   6  -5  10        7.60       11.57      1.90 o 
   7  -5  10        6.12       10.22      1.84 o 
  -8  -4  10       16.27       18.60      3.05 o 
  -7  -4  10        4.50        5.02      1.74 o 
  -6  -4  10        4.76        4.21      1.37 o 
  -5  -4  10       27.06       28.96      2.00 o 
  -4  -4  10       29.64       27.39      1.56 o 
  -3  -4  10      119.37      121.99      3.50 o 
  -2  -4  10       16.38       14.24      0.70 o 
  -1  -4  10       45.14       41.28      1.31 o 
   0  -4  10      220.25      225.55      4.48 o 
   1  -4  10      147.30      143.97      3.13 o 
   2  -4  10      141.40      151.41      2.98 o 
   3  -4  10       39.81       34.30      1.20 o 
   4  -4  10       34.31       31.42      1.77 o 
   5  -4  10        7.43        5.88      1.22 o 
   6  -4  10       21.51       27.00      2.13 o 
   7  -4  10        2.12        3.52      1.88 o 
   8  -4  10       12.02       17.88      3.62 o 
  -8  -3  10        0.98        0.86      2.33 o 
  -7  -3  10       29.36       27.78      2.26 o 
  -6  -3  10       25.34       25.57      1.88 o 
  -5  -3  10       22.95       21.86      1.82 o 
  -4  -3  10       54.73       57.43      2.11 o 
  -3  -3  10      140.18      146.65      4.05 o 
  -2  -3  10        7.01        6.62      0.86 o 
  -1  -3  10      190.55      192.64      3.88 o 
   0  -3  10      102.71       92.57      3.05 o 
   1  -3  10       42.05       43.95      0.99 o 
   2  -3  10       72.16       69.76      1.71 o 
   3  -3  10      158.53      164.11      3.10 o 
   4  -3  10       49.96       49.15      2.08 o 
   5  -3  10       43.94       39.85      2.46 o 
   6  -3  10       12.26        9.52      1.37 o 
   7  -3  10       13.74       26.32      3.91 o 
   8  -3  10       46.22       41.62      5.40 o 
  -9  -2  10        3.26        6.82      2.52 o 
  -8  -2  10       38.80       36.85      2.70 o 
  -7  -2  10        2.71        2.86      0.88 o 
  -6  -2  10       27.22       27.00      1.55 o 
  -5  -2  10       76.05       77.90      2.47 o 
  -4  -2  10       51.87       47.99      1.42 o 
  -3  -2  10      142.04      135.62      2.60 o 
  -2  -2  10      174.76      180.63      3.00 o 
  -1  -2  10       48.15       52.34      1.07 o 
   0  -2  10       64.59       65.03      1.35 o 
   1  -2  10      327.32      338.08      6.18 o 
   2  -2  10      113.68      109.62      2.93 o 
   3  -2  10       52.32       54.37      1.64 o 
   4  -2  10      228.80      232.64      4.84 o 
   5  -2  10       58.58       55.62      2.08 o 
   6  -2  10       36.72       33.97      2.06 o 
   7  -2  10       27.38       28.96      3.50 o 
   8  -2  10       13.38        8.03      2.95 o 
  -9  -1  10        3.30        0.61      1.30 o 
  -8  -1  10       13.24       10.82      1.53 o 
  -7  -1  10       59.53       59.99      2.01 o 
  -6  -1  10       36.00       31.11      1.35 o 
  -5  -1  10       63.99       61.89      1.76 o 
  -4  -1  10       71.94       74.34      1.76 o 
  -3  -1  10      150.79      146.74      2.70 o 
  -2  -1  10       50.81       48.90      1.17 o 
  -1  -1  10      469.12      469.33      6.48 o 
   0  -1  10      141.98      138.54      2.19 o 
   1  -1  10       27.49       24.46      0.83 o 
   2  -1  10      183.17      182.21      3.27 o 
   3  -1  10       25.22       25.01      1.49 o 
   4  -1  10      134.21      133.21      4.94 o 
   5  -1  10      228.29      246.42      5.55 o 
   6  -1  10       52.37       49.93      1.71 o 
   7  -1  10       36.73       39.61      2.45 o 
   8  -1  10        5.51        3.63      1.81 o 
   9  -1  10        1.29       -1.55      3.36 o 
  -9   0  10        5.87        5.35      1.63 o 
  -8   0  10       48.33       59.26      3.15 o 
  -7   0  10        1.32        0.78      0.60 o 
  -6   0  10        3.95        8.57      0.60 o 
  -5   0  10        0.87        2.16      0.44 o 
  -4   0  10       77.37       74.03      1.77 o 
  -3   0  10       31.68       30.39      0.82 o 
  -2   0  10       22.43       21.95      0.87 o 
  -1   0  10        4.93        5.61      0.53 o 
   0   0  10      223.70      215.07      3.29 o 
   1   0  10      487.86      541.14      7.84 o 
   2   0  10      195.06      197.70      4.19 o 
   3   0  10       16.31       13.62      0.96 o 
   4   0  10      893.55      975.02     20.52 o 
   5   0  10       98.01       93.07      3.23 o 
   6   0  10       46.19       48.88      1.82 o 
   7   0  10        0.01        1.20      0.69 o 
   8   0  10        3.53        3.35      1.98 o 
   9   0  10        0.60        1.72      3.97 o 
  -9   1  10        3.54        4.15      1.55 o 
  -8   1  10       13.05       12.80      1.26 o 
  -7   1  10       60.18       66.04      2.57 o 
  -6   1  10       34.93       31.11      1.35 o 
  -5   1  10       63.42       61.89      1.76 o 
  -4   1  10       77.45       77.43      1.96 o 
  -3   1  10      148.98      148.08      2.50 o 
  -2   1  10       52.41       50.88      1.06 o 
  -1   1  10      474.85      480.41      6.97 o 
   0   1  10      139.01      130.75      2.34 o 
   1   1  10       26.73       22.39      0.97 o 
   2   1  10      180.97      188.55      3.58 o 
   3   1  10       25.39       24.55      1.20 o 
   4   1  10      137.73      141.28      3.54 o 
   5   1  10      221.42      241.73      6.37 o 
   6   1  10       52.07       46.20      2.27 o 
   7   1  10       38.05       36.85      2.03 o 
   8   1  10        5.48        5.02      1.83 o 
   9   1  10        1.25       -0.86      2.50 o 
  -9   2  10        3.54        4.21      1.80 o 
  -8   2  10       37.86       42.46      2.18 o 
  -7   2  10        2.87        2.16      0.76 o 
  -6   2  10       26.78       27.87      1.28 o 
  -5   2  10       78.03       80.22      2.16 o 
  -4   2  10       52.39       45.44      1.50 o 
  -3   2  10      144.37      143.10      2.45 o 
  -2   2  10      175.48      170.52      2.67 o 
  -1   2  10       48.16       51.93      1.34 o 
   0   2  10       65.50       66.54      1.67 o 
   1   2  10      324.51      327.16      6.08 o 
   2   2  10      113.33      117.35      2.62 o 
   3   2  10       52.91       53.69      1.77 o 
   4   2  10      224.17      235.74      5.43 o 
   5   2  10       59.17       58.56      1.99 o 
   6   2  10       36.66       33.44      1.94 o 
   7   2  10       26.96       25.29      1.68 o 
   8   2  10       13.47        2.50      3.44 o 
  -8   3  10        1.03       -0.68      0.86 o 
  -7   3  10       29.01       31.83      1.68 o 
  -6   3  10       24.79       22.30      1.31 o 
  -5   3  10       22.47       20.32      1.09 o 
  -4   3  10       55.47       58.71      1.71 o 
  -3   3  10      140.66      148.68      2.72 o 
  -2   3  10        6.78        6.72      0.67 o 
  -1   3  10      185.40      189.78      4.10 o 
   0   3  10      102.55      102.49      2.45 o 
   1   3  10       40.96       40.45      1.42 o 
   2   3  10       72.02       65.93      1.96 o 
   3   3  10      159.83      169.16      3.87 o 
   4   3  10       49.53       50.19      1.84 o 
   5   3  10       46.72       41.03      1.79 o 
   6   3  10       11.95       10.46      0.96 o 
   7   3  10       13.92       15.75      1.55 o 
   8   3  10       47.06       47.59      5.38 o 
  -8   4  10       16.10        8.30      3.38 o 
  -7   4  10        4.61        2.00      0.86 o 
  -6   4  10        4.34        3.12      0.79 o 
  -5   4  10       27.47       31.52      1.25 o 
  -4   4  10       30.05       27.39      1.07 o 
  -3   4  10      116.28      113.30      2.77 o 
  -2   4  10       14.82       13.96      1.18 o 
  -1   4  10       45.36       41.16      1.91 o 
   0   4  10      220.74      228.93      5.08 o 
   1   4  10      141.61      137.77      3.27 o 
   2   4  10      140.97      151.86      3.67 o 
   3   4  10       41.96       34.96      1.43 o 
   4   4  10       32.79       29.37      1.51 o 
   5   4  10        7.56        4.93      0.79 o 
   6   4  10       20.69       18.76      1.21 o 
   7   4  10        1.94       -0.09      2.97 o 
  -7   5  10       24.51       25.47      3.84 o 
  -6   5  10        4.70        2.68      1.55 o 
  -5   5  10       11.73       10.88      1.90 o 
  -4   5  10        2.89        5.88      1.49 o 
  -3   5  10       26.70       24.55      1.75 o 
  -2   5  10       78.17       76.59      2.93 o 
  -1   5  10       89.63       92.15      3.22 o 
   0   5  10       37.18       32.69      1.70 o 
   1   5  10        5.25        5.53      1.14 o 
   2   5  10       61.69       56.46      2.24 o 
   3   5  10      109.52      105.87      3.25 o 
   4   5  10       37.77       36.06      1.68 o 
   5   5  10        9.00        6.92      0.93 o 
   6   5  10        7.67        5.02      2.08 o 
   7   5  10        5.93        2.41      2.77 o 
  -5   6  10       28.42       27.48      2.92 o 
  -4   6  10       30.45       28.76      2.99 o 
  -3   6  10       12.17        9.35      1.54 o 
  -2   6  10        7.10        8.35      1.40 o 
  -1   6  10        6.78        6.20      1.39 o 
   0   6  10        1.55        2.58      1.29 o 
   1   6  10        1.74        1.12      1.12 o 
   2   6  10       12.74        9.69      1.56 o 
   3   6  10       20.07       19.25      1.80 o 
   4   6  10        4.45        2.76      1.88 o 
   5   6  10        6.28        9.23      1.58 o 
  -3   7  10        3.96        0.26      2.44 o 
  -2   7  10        6.96        7.06      2.07 o 
  -1   7  10       13.55       16.57      2.50 o 
   0   7  10       14.23       15.75      2.58 o 
   1   7  10        8.20        9.69      1.97 o 
   2   7  10       15.56       17.41      2.32 o 
   3   7  10        1.75        0.43      1.92 o 
   4   7  10        4.71        3.81      2.25 o 
  -2   8  10       12.53       12.94      4.48 o 
  -1   8  10        3.42        7.41      3.54 o 
   0   8  10       34.47       29.97      5.09 o 
   1   8  10       11.67        8.03      2.53 o 
   0  -8  11        3.26        0.51      1.72 o 
  -4  -7  11        1.19        2.41      1.55 o 
  -3  -7  11        6.67        5.35      1.55 o 
  -2  -7  11        3.32        2.16      1.48 o 
  -1  -7  11       16.72       12.87      1.47 o 
   0  -7  11       13.21       13.14      1.55 o 
   1  -7  11       10.48        9.07      1.74 o 
   2  -7  11        5.99        5.53      1.31 o 
   3  -7  11        4.35        5.70      1.47 o 
   4  -7  11        3.03        7.26      2.40 o 
  -5  -6  11       11.77       12.94      2.61 o 
  -4  -6  11        6.13        2.32      1.73 o 
  -3  -6  11       22.89       19.16      1.71 o 
  -2  -6  11       26.85       26.04      1.71 o 
  -1  -6  11        6.16        6.11      0.97 o 
   0  -6  11       35.98       35.28      1.76 o 
   1  -6  11       98.08       99.24      3.15 o 
   2  -6  11        5.60        6.62      1.05 o 
   3  -6  11       13.20       10.28      1.13 o 
   4  -6  11       22.32       21.34      3.35 o 
   5  -6  11       14.99       21.42      3.87 o 
  -7  -5  11        5.12        7.06      2.76 o 
  -6  -5  11       25.21       20.66      2.88 o 
  -5  -5  11        3.43        2.50      1.55 o 
  -4  -5  11       21.54       22.47      1.85 o 
  -3  -5  11        2.03        1.37      1.02 o 
  -2  -5  11        6.33        4.65      0.60 o 
  -1  -5  11      158.67      165.47      3.83 o 
   0  -5  11       55.97       57.42      1.97 o 
   1  -5  11       33.13       36.85      1.58 o 
   2  -5  11       33.11       34.08      1.41 o 
   3  -5  11        7.70        8.20      1.11 o 
   4  -5  11       25.46       23.54      1.44 o 
   5  -5  11       27.22       31.10      2.49 o 
   6  -5  11        1.40        1.37      1.11 o 
  -7  -4  11        4.60       11.07      2.66 o 
  -6  -4  11       22.48       16.42      1.96 o 
  -5  -4  11       30.08       26.61      2.11 o 
  -4  -4  11        7.60        6.30      1.12 o 
  -3  -4  11       43.37       43.69      1.84 o 
  -2  -4  11        0.89        0.61      0.17 o 
  -1  -4  11       29.76       28.27      1.18 o 
   0  -4  11       51.26       47.08      1.53 o 
   1  -4  11      114.07      116.29      3.21 o 
   2  -4  11        8.96        8.57      0.71 o 
   3  -4  11       42.18       37.19      1.48 o 
   4  -4  11       28.66       27.19      1.84 o 
   5  -4  11       52.61       51.12      2.92 o 
   6  -4  11       26.84       28.67      2.38 o 
   7  -4  11        3.99        5.98      2.50 o 
  -8  -3  11        3.59        4.07      2.06 o 
  -7  -3  11       16.94       18.76      2.42 o 
  -6  -3  11       65.28       63.65      3.11 o 
  -5  -3  11       10.32       12.01      1.49 o 
  -4  -3  11        3.91        3.81      0.87 o 
  -3  -3  11       29.46       25.39      1.41 o 
  -2  -3  11      345.74      375.85      7.96 o 
  -1  -3  11       79.76       77.92      1.97 o 
   0  -3  11       44.82       44.69      2.11 o 
   1  -3  11       72.44       75.14      1.77 o 
   2  -3  11       99.83       98.91      2.41 o 
   3  -3  11       59.33       60.15      2.02 o 
   4  -3  11       63.70       55.62      1.25 o 
   5  -3  11       44.58       47.33      1.79 o 
   6  -3  11       25.41       34.08      3.69 o 
   7  -3  11        1.93       -0.78      1.72 o 
   8  -3  11       10.55        5.36      3.35 o 
  -8  -2  11        3.74        3.02      1.30 o 
  -7  -2  11       28.04       30.90      2.38 o 
  -6  -2  11       57.43       59.41      2.44 o 
  -5  -2  11        9.51       12.27      0.98 o 
  -4  -2  11       52.29       49.94      1.57 o 
  -3  -2  11      395.89      401.35      6.36 o 
  -2  -2  11       19.06       18.60      0.80 o 
  -1  -2  11       31.49       28.97      1.00 o 
   0  -2  11       38.80       34.64      0.99 o 
   1  -2  11       84.22       78.92      1.82 o 
   2  -2  11       62.94       65.61      1.95 o 
   3  -2  11       21.41       21.86      1.05 o 
   4  -2  11      298.45      311.14      9.53 o 
   5  -2  11        3.09        3.70      1.89 o 
   6  -2  11       16.12       17.34      2.79 o 
   7  -2  11        1.40        3.81      2.25 o 
   8  -2  11        0.55        2.86      3.30 o 
  -8  -1  11        8.47        6.92      1.56 o 
  -7  -1  11       12.90        6.49      1.23 o 
  -6  -1  11       40.99       37.65      1.60 o 
  -5  -1  11        0.72        0.86      0.52 o 
  -4  -1  11      105.85      109.56      2.34 o 
  -3  -1  11      216.37      215.61      3.83 o 
  -2  -1  11      238.19      238.24      3.45 o 
  -1  -1  11       48.55       48.90      1.30 o 
   0  -1  11       27.74       25.30      0.93 o 
   1  -1  11       19.81       18.60      0.80 o 
   2  -1  11      108.28      108.43      2.13 o 
   3  -1  11      139.62      147.56      4.30 o 
   4  -1  11      351.82      348.15      9.05 o 
   5  -1  11       34.52       31.84      1.89 o 
   6  -1  11       27.26       22.74      1.24 o 
   7  -1  11       21.19       23.99      2.46 o 
   8  -1  11        6.57        6.06      1.97 o 
  -8   0  11        2.78        3.96      1.30 o 
  -7   0  11        8.88       11.13      1.11 o 
  -6   0  11       32.30       30.90      1.14 o 
  -5   0  11      132.78      134.88      2.81 o 
  -4   0  11      146.42      140.19      2.87 o 
  -3   0  11      932.64      966.81     14.61 o 
  -2   0  11      212.03      223.66      3.90 o 
  -1   0  11        0.02       -0.17      0.35 o 
   0   0  11       44.17       43.21      0.98 o 
   1   0  11      192.96      196.59      3.39 o 
   2   0  11       81.53       83.11      2.03 o 
   3   0  11      328.33      312.89      6.93 o 
   4   0  11       19.44       20.32      1.51 o 
   5   0  11      134.13      135.53      4.33 o 
   6   0  11       27.25       30.48      1.95 o 
   7   0  11       11.60        7.41      1.72 o 
   8   0  11        1.26        1.12      1.48 o 
  -8   1  11        8.43        6.82      1.31 o 
  -7   1  11       13.51       13.96      1.39 o 
  -6   1  11       41.37       36.97      1.58 o 
  -5   1  11        0.71        1.12      0.61 o 
  -4   1  11      103.91      104.17      2.47 o 
  -3   1  11      211.91      208.53      3.23 o 
  -2   1  11      237.44      243.15      3.49 o 
  -1   1  11       51.69       50.87      1.19 o 
   0   1  11       26.43       21.86      0.69 o 
   1   1  11       20.11       18.92      0.89 o 
   2   1  11      104.21      106.68      2.69 o 
   3   1  11      144.21      152.13      3.67 o 
   4   1  11      350.91      351.98      7.35 o 
   5   1  11       36.89       37.08      1.93 o 
   6   1  11       28.39       29.27      1.71 o 
   7   1  11       20.79       23.45      1.98 o 
   8   1  11        6.70        6.62      2.34 o 
  -8   2  11        4.26        2.93      1.30 o 
  -7   2  11       27.74       29.47      1.72 o 
  -6   2  11       56.22       58.42      2.14 o 
  -5   2  11        9.22       11.57      0.95 o 
  -4   2  11       50.43       46.58      1.52 o 
  -3   2  11      390.62      418.69      6.49 o 
  -2   2  11       16.29       14.66      0.79 o 
  -1   2  11       30.01       26.43      0.96 o 
   0   2  11       39.39       36.86      1.24 o 
   1   2  11       87.09       87.24      2.26 o 
   2   2  11       62.31       65.16      1.95 o 
   3   2  11       19.73       19.49      1.15 o 
   4   2  11      300.43      314.12      6.94 o 
   5   2  11        3.06        1.04      0.60 o 
   6   2  11       17.09       16.57      1.43 o 
   7   2  11        1.70       -0.43      1.99 o 
   8   2  11        0.58       -1.81      2.33 o 
  -8   3  11        3.57        9.52      3.56 o 
  -7   3  11       17.27       23.09      1.87 o 
  -6   3  11       65.13       63.95      2.38 o 
  -5   3  11       10.27       10.34      0.84 o 
  -4   3  11        3.37        4.34      0.50 o 
  -3   3  11       28.78       24.83      1.11 o 
  -2   3  11      346.93      369.02      6.45 o 
  -1   3  11       82.80       83.78      2.39 o 
   0   3  11       47.61       49.81      1.70 o 
   1   3  11       73.33       76.77      2.28 o 
   2   3  11      101.47      104.74      2.86 o 
   3   3  11       57.79       57.72      1.98 o 
   4   3  11       62.68       57.72      1.98 o 
   5   3  11       45.48       48.36      1.94 o 
   6   3  11       24.76       24.92      1.30 o 
   7   3  11        1.87        0.95      1.22 o 
  -7   4  11        4.31        2.24      1.73 o 
  -6   4  11       22.00       20.32      1.84 o 
  -5   4  11       30.57       31.31      1.24 o 
  -4   4  11        7.56        6.30      0.93 o 
  -3   4  11       42.91       42.96      1.58 o 
  -2   4  11        1.45        1.89      0.95 o 
  -1   4  11       30.82       24.09      1.37 o 
   0   4  11       53.35       47.09      1.91 o 
   1   4  11      115.79      118.11      3.24 o 
   2   4  11        8.57        9.52      0.98 o 
   3   4  11       40.68       36.85      1.69 o 
   4   4  11       27.85       26.33      1.43 o 
   5   4  11       52.06       50.06      2.37 o 
   6   4  11       26.85       21.95      1.83 o 
   7   4  11        4.17       -0.09      2.45 o 
  -6   5  11       25.19       26.42      2.96 o 
  -5   5  11        3.41        2.32      1.48 o 
  -4   5  11       20.92       22.56      2.03 o 
  -3   5  11        1.57        1.12      1.12 o 
  -2   5  11        6.32        4.49      1.30 o 
  -1   5  11      160.52      167.15      5.54 o 
   0   5  11       55.00       50.99      2.65 o 
   1   5  11       33.17       34.30      2.07 o 
   2   5  11       32.01       28.17      1.78 o 
   3   5  11        7.64        7.77      1.14 o 
   4   5  11       25.09       25.57      1.60 o 
   5   5  11       28.07       29.97      2.04 o 
   6   5  11        1.46       -0.68      1.63 o 
  -4   6  11        6.35        5.61      3.35 o 
  -3   6  11       22.08       24.36      2.57 o 
  -2   6  11       27.28       24.82      2.87 o 
  -1   6  11        6.57        5.35      1.37 o 
   0   6  11       35.56       36.29      2.35 o 
   1   6  11       98.02      103.35      5.29 o 
   2   6  11        5.50        6.82      2.13 o 
   3   6  11       13.31        9.75      1.97 o 
   4   6  11       22.15       23.36      2.51 o 
   5   6  11       15.06       19.25      3.84 o 
  -3   7  11        7.29        7.88      2.76 o 
  -2   7  11        3.34        6.72      3.18 o 
  -1   7  11       16.13       15.24      2.61 o 
   0   7  11       12.94       13.61      2.26 o 
   1   7  11       10.49        7.93      2.14 o 
   2   7  11        5.53        4.85      1.88 o 
   3   7  11        4.52        4.15      2.08 o 
   4   7  11        2.93        2.86      1.98 o 
  -3  -7  12       27.02       27.68      2.54 o 
  -2  -7  12        1.78       -1.29      2.15 o 
  -1  -7  12       11.73       12.14      2.07 o 
   0  -7  12       11.00        8.73      1.65 o 
   1  -7  12        2.44        2.93      1.46 o 
   2  -7  12       21.91       18.12      2.30 o 
   3  -7  12        1.45        2.58      3.62 o 
  -5  -6  12        2.57        2.86      2.51 o 
  -4  -6  12       30.74       32.05      3.58 o 
  -3  -6  12       18.81       25.47      2.91 o 
  -2  -6  12        0.18        2.50      1.03 o 
  -1  -6  12       17.88       18.04      1.66 o 
   0  -6  12        4.27        6.62      1.05 o 
   1  -6  12        7.09        7.88      1.30 o 
   2  -6  12       13.43       12.34      1.43 o 
   3  -6  12       21.97       23.63      1.99 o 
   4  -6  12       16.67       14.24      2.88 o 
   5  -6  12       26.19       21.86      3.39 o 
  -6  -5  12       16.46       12.27      2.87 o 
  -5  -5  12        3.51        5.02      2.17 o 
  -4  -5  12       21.61       18.20      1.67 o 
  -3  -5  12       35.97       37.07      2.04 o 
  -2  -5  12        2.68        1.64      0.43 o 
  -1  -5  12        4.40        3.63      0.78 o 
   0  -5  12       94.35       93.40      2.70 o 
   1  -5  12        3.94        2.50      0.76 o 
   2  -5  12       19.80       20.74      1.10 o 
   3  -5  12       28.30       28.76      1.30 o 
   4  -5  12       17.61       21.42      1.72 o 
   5  -5  12       16.47       16.27      1.80 o 
   6  -5  12       35.75       45.05      4.86 o 
  -7  -4  12       16.11       10.82      2.44 o 
  -6  -4  12        4.61        1.64      1.91 o 
  -5  -4  12        7.42        5.27      1.36 o 
  -4  -4  12       42.09       44.68      2.11 o 
  -3  -4  12       32.13       30.38      1.84 o 
  -2  -4  12      243.61      267.61      6.71 o 
  -1  -4  12       23.80       21.00      1.19 o 
   0  -4  12       23.84       25.19      1.49 o 
   1  -4  12       38.29       36.52      2.13 o 
   2  -4  12       77.92       78.72      1.65 o 
   3  -4  12        4.22        3.35      0.44 o 
   4  -4  12        7.27        5.44      0.60 o 
   5  -4  12       25.87       29.77      2.13 o 
   6  -4  12        1.62        1.55      1.55 o 
   7  -4  12        0.96        0.95      2.77 o 
  -7  -3  12        7.68        5.98      2.41 o 
  -6  -3  12       14.97       13.48      2.32 o 
  -5  -3  12        7.43        8.35      1.45 o 
  -4  -3  12       15.22       14.95      1.30 o 
  -3  -3  12       57.21       61.59      2.33 o 
  -2  -3  12       40.93       41.87      1.81 o 
  -1  -3  12      192.15      192.02      4.13 o 
   0  -3  12       38.87       37.30      1.59 o 
   1  -3  12        3.44        2.32      0.34 o 
   2  -3  12       45.80       51.12      1.46 o 
   3  -3  12       58.77       54.51      1.92 o 
   4  -3  12        9.34        8.20      1.01 o 
   5  -3  12       15.57       15.24      2.76 o 
   6  -3  12       34.86       35.72      3.89 o 
   7  -3  12       28.59       25.47      3.84 o 
  -8  -2  12        6.95        4.07      2.32 o 
  -7  -2  12       10.07       10.88      1.66 o 
  -6  -2  12        1.39        2.41      1.04 o 
  -5  -2  12       30.68       32.15      1.48 o 
  -4  -2  12      155.61      157.66      3.27 o 
  -3  -2  12      111.18      111.92      2.36 o 
  -2  -2  12      156.17      159.12      3.05 o 
  -1  -2  12       11.42        9.75      0.70 o 
   0  -2  12       32.14       29.07      0.90 o 
   1  -2  12      123.25      122.03      2.68 o 
   2  -2  12       25.13       23.36      0.99 o 
   3  -2  12       55.01       56.45      1.82 o 
   4  -2  12       94.04       83.61      3.57 o 
   5  -2  12        1.15        0.78      1.22 o 
   6  -2  12        8.48       13.54      2.39 o 
   7  -2  12        9.69        9.92      3.45 o 
   8  -2  12        9.65        8.20      3.20 o 
  -8  -1  12        0.85       -1.37      1.37 o 
  -7  -1  12        0.87        1.20      1.04 o 
  -6  -1  12       47.65       42.84      1.58 o 
  -5  -1  12       13.01        9.23      0.79 o 
  -4  -1  12       34.62       29.68      1.11 o 
  -3  -1  12       29.05       28.08      0.99 o 
  -2  -1  12      456.06      467.35      6.46 o 
  -1  -1  12       53.29       53.56      1.36 o 
   0  -1  12       95.85       98.55      2.22 o 
   1  -1  12       31.41       29.18      0.91 o 
   2  -1  12       68.03       63.97      1.78 o 
   3  -1  12       43.08       43.70      2.21 o 
   4  -1  12        3.83        2.00      0.86 o 
   5  -1  12       96.21       88.09      4.01 o 
   6  -1  12       26.43       28.47      1.88 o 
   7  -1  12        1.46        1.04      1.49 o 
   8  -1  12       62.27       61.87      4.82 o 
  -8   0  12        0.93       -0.43      1.55 o 
  -7   0  12        7.04        6.58      1.29 o 
  -6   0  12        0.63        0.95      0.78 o 
  -5   0  12       71.82       77.07      2.28 o 
  -4   0  12       13.62       13.82      0.97 o 
  -3   0  12       23.86       23.18      1.07 o 
  -2   0  12      525.57      534.71      7.35 o 
  -1   0  12       49.80       48.64      1.17 o 
   0   0  12       34.98       35.29      0.99 o 
   1   0  12       51.73       49.68      1.44 o 
   2   0  12      126.47      131.68      2.99 o 
   3   0  12        0.01        0.17      0.69 o 
   4   0  12       43.11       43.08      2.20 o 
   5   0  12      105.72      107.01      3.66 o 
   6   0  12       64.85       67.87      3.22 o 
   7   0  12       22.48       23.54      2.80 o 
   8   0  12        0.60       -2.07      1.55 o 
  -8   1  12        0.90        2.16      1.29 o 
  -7   1  12        0.75        1.20      1.04 o 
  -6   1  12       47.33       42.84      1.82 o 
  -5   1  12       12.96        9.69      0.86 o 
  -4   1  12       36.70       34.09      1.41 o 
  -3   1  12       32.06       31.95      1.05 o 
  -2   1  12      453.62      475.44      7.33 o 
  -1   1  12       56.37       55.48      1.38 o 
   0   1  12      101.97      104.37      2.29 o 
   1   1  12       31.15       29.48      1.21 o 
   2   1  12       71.71       67.45      1.99 o 
   3   1  12       41.53       41.40      1.56 o 
   4   1  12        3.91        2.76      0.77 o 
   5   1  12       95.74       94.30      3.62 o 
   6   1  12       25.20       23.81      2.00 o 
   7   1  12        1.46        1.72      2.31 o 
   8   1  12       61.89       70.65      5.16 o 
  -8   2  12        7.44        8.20      1.70 o 
  -7   2  12       10.82       12.14      1.36 o 
  -6   2  12        1.39        1.72      0.78 o 
  -5   2  12       29.86       30.69      1.34 o 
  -4   2  12      157.35      164.28      3.82 o 
  -3   2  12      111.76      111.13      2.35 o 
  -2   2  12      155.03      156.08      3.02 o 
  -1   2  12       12.66        9.93      0.59 o 
   0   2  12       31.31       30.29      1.23 o 
   1   2  12      122.41      113.54      2.78 o 
   2   2  12       26.82       24.92      1.21 o 
   3   2  12       56.08       56.30      1.95 o 
   4   2  12       91.04       91.97      2.86 o 
   5   2  12        0.97        1.12      0.77 o 
   6   2  12        8.18        8.79      1.49 o 
   7   2  12        9.02       12.01      2.96 o 
  -7   3  12        8.13        7.88      1.62 o 
  -6   3  12       14.86       15.89      1.41 o 
  -5   3  12        7.17        7.88      0.89 o 
  -4   3  12       15.20       16.05      0.97 o 
  -3   3  12       59.35       68.03      2.14 o 
  -2   3  12       40.07       41.27      1.43 o 
  -1   3  12      190.67      190.22      4.62 o 
   0   3  12       40.69       36.63      1.57 o 
   1   3  12        3.61        1.64      0.69 o 
   2   3  12       45.81       52.06      1.88 o 
   3   3  12       60.45       59.00      2.14 o 
   4   3  12        9.25        6.72      1.01 o 
   5   3  12       14.60       13.54      1.30 o 
   6   3  12       36.09       36.17      1.90 o 
   7   3  12       28.60       30.28      4.91 o 
  -6   4  12        4.66        3.81      1.20 o 
  -5   4  12        6.53       10.04      1.30 o 
  -4   4  12       42.37       42.71      1.94 o 
  -3   4  12       32.17       29.57      1.92 o 
  -2   4  12      238.32      242.30      6.09 o 
  -1   4  12       25.48       23.73      1.54 o 
   0   4  12       23.24       21.00      1.19 o 
   1   4  12       38.63       36.40      1.69 o 
   2   4  12       77.90       75.29      2.91 o 
   3   4  12        4.58        5.18      0.93 o 
   4   4  12        8.17        5.88      1.04 o 
   5   4  12       26.44       23.54      1.44 o 
   6   4  12        1.54        0.68      1.36 o 
  -5   5  12        3.66        5.35      2.75 o 
  -4   5  12       22.50       21.68      1.99 o 
  -3   5  12       35.70       35.62      2.22 o 
  -2   5  12        2.62        2.32      1.22 o 
  -1   5  12        5.07        5.02      1.37 o 
   0   5  12       95.00      100.17      4.09 o 
   1   5  12        3.98        2.50      1.20 o 
   2   5  12       20.97       15.97      1.56 o 
   3   5  12       27.32       25.19      1.77 o 
   4   5  12       17.65       16.95      1.53 o 
   5   5  12       16.54       12.40      1.90 o 
  -3   6  12       18.66       19.25      2.61 o 
  -2   6  12        0.07        1.04      1.39 o 
  -1   6  12       17.87       20.57      2.44 o 
   0   6  12        4.19        4.41      1.56 o 
   1   6  12        7.38        7.37      1.72 o 
   2   6  12       13.82       20.24      2.68 o 
   3   6  12       22.37       23.27      2.51 o 
   4   6  12       16.13       15.09      2.32 o 
  -3   7  12       26.88       20.16      4.42 o 
  -2   7  12        1.67        3.81      3.12 o 
  -1   7  12       11.77       15.45      3.87 o 
   0   7  12       10.82        8.35      2.15 o 
   1   7  12        2.37        0.51      1.80 o 
   2   7  12       21.64       27.09      3.00 o 
   3   7  12        1.40        1.20      2.75 o 
  -2  -7  13       23.06       19.16      2.44 o 
  -1  -7  13        4.69        3.63      2.16 o 
   0  -7  13       12.45       10.22      3.45 o 
   1  -7  13        0.29        2.50      1.99 o 
  -4  -6  13        8.59       10.70      2.62 o 
  -3  -6  13        5.64        5.35      2.32 o 
  -2  -6  13       19.62       16.88      3.44 o 
  -1  -6  13        7.26        4.65      1.81 o 
   0  -6  13        0.82        4.15      1.55 o 
   1  -6  13        5.02        7.51      2.34 o 
   2  -6  13       15.06       15.53      1.83 o 
   3  -6  13        2.82        0.35      1.21 o 
   4  -6  13        5.24        5.61      2.95 o 
  -5  -5  13        1.68        3.28      1.99 o 
  -4  -5  13        0.86        0.17      1.22 o 
  -3  -5  13       58.61       55.19      2.63 o 
  -2  -5  13       38.24       40.90      2.14 o 
  -1  -5  13       25.07       23.45      1.44 o 
   0  -5  13       12.14       12.27      1.36 o 
   1  -5  13        1.97        1.20      0.69 o 
   2  -5  13       68.08       63.06      2.96 o 
   3  -5  13        5.24        8.46      1.41 o 
   4  -5  13        9.36       10.64      2.67 o 
   5  -5  13        2.25        0.00      0.86 o 
  -6  -4  13        1.62        0.35      2.15 o 
  -5  -4  13       19.80       19.25      2.04 o 
  -4  -4  13       16.70       17.73      1.56 o 
  -3  -4  13       76.87       82.55      3.21 o 
  -2  -4  13       78.54       71.93      2.84 o 
  -1  -4  13       75.83       82.73      2.20 o 
   0  -4  13       15.73       13.14      1.15 o 
   1  -4  13       15.45       13.96      1.53 o 
   2  -4  13       10.28       10.05      0.53 o 
   3  -4  13        2.77        1.81      0.70 o 
   4  -4  13       20.98       14.24      1.40 o 
   5  -4  13        7.30        5.80      1.30 o 
   6  -4  13        2.78        3.70      1.64 o 
  -7  -3  13        5.15        6.20      2.22 o 
  -6  -3  13        7.17        8.03      2.16 o 
  -5  -3  13       28.21       30.28      2.25 o 
  -4  -3  13        9.07        6.12      0.97 o 
  -3  -3  13       35.90       29.18      1.81 o 
  -2  -3  13      221.82      228.51      5.92 o 
  -1  -3  13       88.32       81.74      2.19 o 
   0  -3  13       47.47       50.59      1.85 o 
   1  -3  13        5.65        6.20      0.41 o 
   2  -3  13        4.03        5.80      0.63 o 
   3  -3  13       28.15       31.11      1.66 o 
   4  -3  13        4.63        4.93      1.11 o 
   5  -3  13        9.41        6.92      2.15 o 
   6  -3  13       60.62       80.84      7.02 o 
   7  -3  13       15.81       18.76      3.46 o 
  -7  -2  13        7.31        2.68      1.55 o 
  -6  -2  13        8.11        7.93      1.47 o 
  -5  -2  13       15.39       14.31      1.12 o 
  -4  -2  13       58.02       63.20      1.92 o 
  -3  -2  13       68.40       65.60      1.66 o 
  -2  -2  13       56.91       56.30      1.68 o 
  -1  -2  13      102.49      102.27      2.07 o 
   0  -2  13       28.84       24.37      0.83 o 
   1  -2  13      233.65      247.31      5.28 o 
   2  -2  13      117.69      122.18      2.68 o 
   3  -2  13        0.79        0.17      0.52 o 
   4  -2  13        9.15        5.44      1.04 o 
   5  -2  13       38.36       42.22      2.78 o 
   6  -2  13        0.42       -0.35      1.21 o 
   7  -2  13       29.49       35.94      3.46 o 
  -8  -1  13        6.01        5.10      1.89 o 
  -7  -1  13        3.60        3.63      1.31 o 
  -6  -1  13       20.31       21.94      1.56 o 
  -5  -1  13       25.66       25.19      1.21 o 
  -4  -1  13       17.65       15.09      0.86 o 
  -3  -1  13        6.28        6.30      0.60 o 
  -2  -1  13        7.10        6.06      0.41 o 
  -1  -1  13       88.38       84.30      2.05 o 
   0  -1  13      392.82      415.20      7.23 o 
   1  -1  13       12.74        9.23      0.51 o 
   2  -1  13       45.43       44.81      1.50 o 
   3  -1  13       87.10       86.17      3.11 o 
   4  -1  13       48.00       44.93      2.74 o 
   5  -1  13       27.22       22.39      2.02 o 
   6  -1  13       21.26       22.12      2.53 o 
   7  -1  13       21.04       21.77      3.03 o 
  -8   0  13        0.04        0.17      1.65 o 
  -7   0  13       26.62       28.07      2.26 o 
  -6   0  13        0.01       -0.51      0.86 o 
  -5   0  13        0.02        1.12      0.69 o 
  -4   0  13       52.50       59.84      1.87 o 
  -3   0  13       29.22       29.98      1.12 o 
  -2   0  13      168.57      181.24      3.01 o 
  -1   0  13       87.19       84.81      1.89 o 
   0   0  13       34.62       33.65      1.08 o 
   1   0  13      194.31      191.28      3.87 o 
   2   0  13      142.70      148.22      3.63 o 
   3   0  13        2.06        2.58      0.69 o 
   4   0  13        3.12        3.19      1.13 o 
   5   0  13       10.67       10.64      1.76 o 
   6   0  13        0.00       -1.12      1.12 o 
   7   0  13        1.09       -0.17      1.74 o 
  -8   1  13        5.72        6.39      1.55 o 
  -7   1  13        3.55        1.20      1.12 o 
  -6   1  13       20.58       19.90      1.41 o 
  -5   1  13       25.03       26.52      1.34 o 
  -4   1  13       17.00       15.75      0.96 o 
  -3   1  13        7.69        9.41      0.63 o 
  -2   1  13        8.08        7.67      0.67 o 
  -1   1  13       86.15       86.53      1.90 o 
   0   1  13      387.72      407.95      7.16 o 
   1   1  13       13.73       10.52      0.85 o 
   2   1  13       46.91       46.45      1.77 o 
   3   1  13       83.32       80.56      2.50 o 
   4   1  13       49.23       49.40      1.96 o 
   5   1  13       28.34       22.39      1.94 o 
   6   1  13       22.02       23.54      2.25 o 
   7   1  13       21.17       19.41      3.77 o 
  -7   2  13        6.88        8.35      1.40 o 
  -6   2  13        8.11        7.16      1.14 o 
  -5   2  13       16.50       13.28      1.15 o 
  -4   2  13       57.58       63.65      1.93 o 
  -3   2  13       68.83       67.43      2.14 o 
  -2   2  13       55.34       53.55      1.50 o 
  -1   2  13      102.86      104.16      2.66 o 
   0   2  13       28.97       23.55      1.08 o 
   1   2  13      228.86      234.85      5.42 o 
   2   2  13      116.79      116.09      3.21 o 
   3   2  13        0.82        1.04      0.60 o 
   4   2  13       10.17        9.07      1.06 o 
   5   2  13       39.02       42.47      2.30 o 
   6   2  13        0.42       -0.26      1.30 o 
   7   2  13       29.87       30.18      4.80 o 
  -7   3  13        5.08        3.19      2.59 o 
  -6   3  13        7.30        4.41      1.21 o 
  -5   3  13       28.03       27.00      1.36 o 
  -4   3  13        9.23        8.46      0.76 o 
  -3   3  13       38.10       34.85      1.43 o 
  -2   3  13      224.16      249.25      5.29 o 
  -1   3  13       90.40       80.74      2.67 o 
   0   3  13       45.63       45.68      1.76 o 
   1   3  13        5.26        4.93      0.79 o 
   2   3  13        4.23        4.49      0.86 o 
   3   3  13       29.86       29.98      1.73 o 
   4   3  13        4.42        3.19      0.96 o 
   5   3  13        9.83        6.92      1.22 o 
   6   3  13       59.84       60.13      4.18 o 
  -6   4  13        1.68        3.88      2.42 o 
  -5   4  13       19.71       18.68      2.17 o 
  -4   4  13       16.50       15.02      1.30 o 
  -3   4  13       77.38       87.18      3.65 o 
  -2   4  13       79.79       83.92      3.58 o 
  -1   4  13       72.73       70.05      3.27 o 
   0   4  13       15.82       14.10      1.40 o 
   1   4  13       14.02       15.45      1.39 o 
   2   4  13        9.51        8.20      1.11 o 
   3   4  13        2.76        2.50      0.85 o 
   4   4  13       21.01       19.33      1.56 o 
   5   4  13        6.76        7.88      1.41 o 
   6   4  13        2.76       -1.46      2.33 o 
  -4   5  13        0.91       -1.55      1.46 o 
  -3   5  13       60.08       66.04      4.23 o 
  -2   5  13       37.80       49.26      3.40 o 
  -1   5  13       25.22       28.36      2.48 o 
   0   5  13       11.48        8.30      1.82 o 
   1   5  13        2.24        4.15      1.55 o 
   2   5  13       68.14       61.01      3.34 o 
   3   5  13        5.02        6.06      1.65 o 
   4   5  13        9.60        7.51      1.58 o 
   5   5  13        2.30        0.17      2.35 o 
  -3   6  13        5.61        4.15      2.57 o 
  -2   6  13       19.14       18.76      3.54 o 
  -1   6  13        6.91        8.90      2.27 o 
   0   6  13        0.84        4.57      1.71 o 
   1   6  13        4.76        5.35      1.81 o 
   2   6  13       15.24       19.65      2.56 o 
   3   6  13        2.78        3.70      1.64 o 
   4   6  13        5.70        4.34      2.59 o 
  -2   7  13       22.78       27.87      4.71 o 
  -1   7  13        4.57        4.41      3.20 o 
   0   7  13       13.15       10.05      3.01 o 
   1   7  13        0.29        3.02      2.94 o 
  -3  -6  14        1.70        7.93      2.93 o 
  -2  -6  14        4.90        1.64      3.36 o 
  -1  -6  14       23.08       27.48      4.09 o 
   0  -6  14       20.30       26.32      3.52 o 
   1  -6  14        9.33        9.35      2.78 o 
   2  -6  14       16.19       15.53      2.34 o 
   3  -6  14        1.50       -0.17      1.30 o 
  -5  -5  14        2.67        4.57      2.23 o 
  -4  -5  14        3.79        2.32      1.81 o 
  -3  -5  14        6.35       10.52      2.77 o 
  -2  -5  14        4.64        7.01      3.39 o 
  -1  -5  14        8.31        7.62      2.67 o 
   0  -5  14       33.55       45.67      4.90 o 
   1  -5  14        8.23        8.57      1.47 o 
   2  -5  14       13.10       10.82      1.53 o 
   3  -5  14       21.21       25.56      2.54 o 
   4  -5  14        1.55        1.81      2.08 o 
  -6  -4  14        7.84       13.82      2.76 o 
  -5  -4  14       21.44       17.42      2.56 o 
  -4  -4  14        9.04        8.14      1.54 o 
  -3  -4  14        0.90        0.86      1.04 o 
  -2  -4  14       15.15       13.54      1.36 o 
  -1  -4  14        6.22        6.06      0.60 o 
   0  -4  14       21.20       23.36      1.35 o 
   1  -4  14       20.40       19.33      2.13 o 
   2  -4  14        9.92       11.51      1.83 o 
   3  -4  14       18.39       19.90      1.99 o 
   4  -4  14       26.78       30.08      1.94 o 
  -6  -3  14       12.27       14.10      2.86 o 
  -5  -3  14       24.14       26.32      2.76 o 
  -4  -3  14       15.03       17.03      1.54 o 
  -3  -3  14       30.14       29.87      1.83 o 
  -2  -3  14        0.03       -0.09      0.96 o 
  -1  -3  14       17.68       16.95      0.84 o 
   0  -3  14      101.14      104.51      3.05 o 
   1  -3  14       13.81       15.83      0.67 o 
   2  -3  14        7.14        7.16      0.70 o 
   3  -3  14       36.37       39.61      1.64 o 
   4  -3  14       12.56       14.10      1.40 o 
   5  -3  14        3.21        6.49      2.23 o 
   6  -3  14       24.01       29.97      4.07 o 
  -7  -2  14       19.91       21.94      2.44 o 
  -6  -2  14        3.39        3.70      1.72 o 
  -5  -2  14       11.42       14.17      1.75 o 
  -4  -2  14        9.58        8.57      0.87 o 
  -3  -2  14       82.07       85.98      2.24 o 
  -2  -2  14      172.95      169.86      3.64 o 
  -1  -2  14        4.36        6.06      0.50 o 
   0  -2  14       79.00       77.24      2.13 o 
   1  -2  14        6.13        3.96      0.59 o 
   2  -2  14      196.09      205.62      4.27 o 
   3  -2  14       13.54       10.94      1.30 o 
   4  -2  14       32.47       32.36      1.90 o 
   5  -2  14       20.06       26.61      2.50 o 
   6  -2  14       10.58        7.93      2.14 o 
   7  -2  14       10.32       10.05      2.42 o 
  -7  -1  14        2.06        0.51      1.80 o 
  -6  -1  14       12.43        8.90      1.39 o 
  -5  -1  14       58.47       57.42      2.39 o 
  -4  -1  14        9.18        8.20      0.79 o 
  -3  -1  14       32.92       31.32      1.46 o 
  -2  -1  14       13.16       13.89      0.76 o 
  -1  -1  14       36.95       36.51      1.35 o 
   0  -1  14       16.15       16.34      0.98 o 
   1  -1  14       44.21       46.19      1.14 o 
   2  -1  14       15.38       11.77      1.02 o 
   3  -1  14       16.41       12.87      1.40 o 
   4  -1  14       35.03       38.33      2.53 o 
   5  -1  14        4.04        1.72      1.29 o 
   6  -1  14       12.44       12.67      2.19 o 
   7  -1  14        5.86        6.20      2.08 o 
  -7   0  14       12.16       12.60      1.78 o 
  -6   0  14        0.12       -1.42      0.95 o 
  -5   0  14       17.26       16.34      1.20 o 
  -4   0  14       69.13       71.45      2.21 o 
  -3   0  14        2.29        0.95      0.60 o 
  -2   0  14       47.08       45.06      1.37 o 
  -1   0  14      117.72      123.01      2.68 o 
   0   0  14      332.89      336.17      5.47 o 
   1   0  14       10.25        9.75      0.87 o 
   2   0  14       73.36       72.89      2.22 o 
   3   0  14      106.85      109.34      3.51 o 
   4   0  14       44.84       52.72      2.70 o 
   5   0  14       17.81       18.84      2.18 o 
   6   0  14        7.83        6.82      2.52 o 
   7   0  14        0.12        0.35      1.80 o 
  -7   1  14        2.12       -0.35      1.37 o 
  -6   1  14       13.19       10.64      1.45 o 
  -5   1  14       57.33       59.70      2.01 o 
  -4   1  14        9.24        9.23      0.96 o 
  -3   1  14       35.23       34.41      1.20 o 
  -2   1  14       13.24       12.27      0.85 o 
  -1   1  14       37.10       34.63      1.20 o 
   0   1  14       17.72       16.42      0.98 o 
   1   1  14       45.29       48.23      1.81 o 
   2   1  14       15.54       12.40      1.05 o 
   3   1  14       18.06       16.72      1.30 o 
   4   1  14       34.72       37.99      1.94 o 
   5   1  14        3.98        5.70      1.64 o 
   6   1  14       11.69        9.23      2.60 o 
   7   1  14        5.85        0.68      2.32 o 
  -7   2  14       20.01       14.59      2.84 o 
  -6   2  14        3.43        5.79      1.83 o 
  -5   2  14       11.17       13.61      1.24 o 
  -4   2  14        9.78        7.67      0.87 o 
  -3   2  14       81.09       90.35      2.47 o 
  -2   2  14      171.40      179.19      3.73 o 
  -1   2  14        3.80        5.27      0.86 o 
   0   2  14       77.40       77.57      2.46 o 
   1   2  14        6.48        4.07      0.79 o 
   2   2  14      194.49      205.07      4.80 o 
   3   2  14       13.41       10.11      1.12 o 
   4   2  14       32.76       34.08      2.28 o 
   5   2  14       18.82       21.94      1.83 o 
   6   2  14       10.72       10.52      1.99 o 
  -6   3  14       12.19       13.41      2.86 o 
  -5   3  14       24.04       25.56      2.16 o 
  -4   3  14       14.96       17.57      1.48 o 
  -3   3  14       28.99       28.07      1.48 o 
  -2   3  14        0.01        0.51      0.69 o 
  -1   3  14       17.59       16.50      1.43 o 
   0   3  14      102.25      103.75      3.41 o 
   1   3  14       12.59       14.10      1.33 o 
   2   3  14        7.20        4.34      0.97 o 
   3   3  14       36.57       35.40      2.21 o 
   4   3  14       12.55        9.92      1.64 o 
   5   3  14        3.11        1.46      1.21 o 
   6   3  14       25.09       32.89      4.69 o 
  -5   4  14       21.69       20.83      3.31 o 
  -4   4  14        9.08        6.06      1.19 o 
  -3   4  14        1.04        1.37      1.72 o 
  -2   4  14       14.37       14.17      2.24 o 
  -1   4  14        6.53        4.77      1.30 o 
   0   4  14       21.11       19.25      1.71 o 
   1   4  14       19.77       23.18      2.06 o 
   2   4  14        9.64        6.72      1.44 o 
   3   4  14       18.25       17.26      2.00 o 
   4   4  14       26.21       23.18      2.42 o 
   5   4  14        0.79       -0.86      2.25 o 
  -4   5  14        3.79        3.88      2.09 o 
  -3   5  14        6.92        5.18      2.50 o 
  -2   5  14        5.23        3.45      1.90 o 
  -1   5  14        8.36        5.02      1.92 o 
   0   5  14       34.56       39.26      3.26 o 
   1   5  14        8.38       11.07      1.98 o 
   2   5  14       13.04       12.02      2.25 o 
   3   5  14       21.75       22.64      2.65 o 
   4   5  14        1.41        0.35      1.72 o 
  -3   6  14        1.72        1.55      2.69 o 
  -2   6  14        4.87       -1.37      3.88 o 
  -1   6  14       23.84       23.63      3.97 o 
   0   6  14       19.82       18.44      2.63 o 
   1   6  14        9.22        9.23      2.26 o 
   2   6  14       16.06       16.65      2.51 o 
   3   6  14        1.51       -1.46      2.06 o 
  -1  -6  15        7.41        9.23      3.00 o 
   0  -6  15        4.06        3.02      2.23 o 
   1  -6  15        5.85        9.23      1.98 o 
  -4  -5  15        0.51        0.95      2.59 o 
  -3  -5  15        2.33        2.41      2.16 o 
  -2  -5  15       39.62       56.84      6.17 o 
  -1  -5  15       31.48       32.36      5.39 o 
   0  -5  15       34.70       38.33      4.48 o 
   1  -5  15       29.67       35.94      4.12 o 
   2  -5  15        6.73        8.63      1.97 o 
   3  -5  15        6.17        5.35      2.93 o 
  -5  -4  15        6.66        9.34      3.01 o 
  -4  -4  15       46.14       50.72      4.23 o 
  -3  -4  15       11.17        7.01      1.62 o 
  -2  -4  15        3.42        1.29      1.54 o 
  -1  -4  15       29.19       30.18      2.55 o 
   0  -4  15       27.72       30.28      1.94 o 
   1  -4  15       11.23        9.35      1.54 o 
   2  -4  15        8.85        8.57      1.58 o 
   3  -4  15       11.66       10.05      1.36 o 
  -6  -3  15        5.38        6.06      2.43 o 
  -5  -3  15        7.90        8.14      2.70 o 
  -4  -3  15        6.27        6.30      1.91 o 
  -3  -3  15       49.32       52.05      2.82 o 
  -2  -3  15        7.12       10.22      1.96 o 
  -1  -3  15       13.83       16.42      0.83 o 
   0  -3  15       50.50       49.93      2.50 o 
   1  -3  15      145.85      157.59      4.21 o 
   2  -3  15        0.12        0.61      0.52 o 
   3  -3  15        2.50        3.35      0.85 o 
   4  -3  15       29.47       36.17      2.79 o 
   5  -3  15        9.22        5.98      1.81 o 
  -6  -2  15       12.53       10.82      1.89 o 
  -5  -2  15       27.03       27.98      2.46 o 
  -4  -2  15       14.93       13.48      1.84 o 
  -3  -2  15       42.69       40.32      1.65 o 
  -2  -2  15        0.15       -0.61      0.61 o 
  -1  -2  15       47.81       46.69      1.65 o 
   0  -2  15       32.62       29.57      1.31 o 
   1  -2  15       61.33       57.29      1.97 o 
   2  -2  15       47.08       45.56      1.50 o 
   3  -2  15       23.38       21.94      1.75 o 
   4  -2  15        1.24        0.35      0.77 o 
   5  -2  15       47.51       49.79      3.67 o 
   6  -2  15        4.99        5.80      1.88 o 
  -6  -1  15        1.63        0.68      1.46 o 
  -5  -1  15       31.71       27.98      2.46 o 
  -4  -1  15       44.42       44.43      2.23 o 
  -3  -1  15        7.93        6.20      1.02 o 
  -2  -1  15       33.20       32.15      1.26 o 
  -1  -1  15        2.44        1.55      0.51 o 
   0  -1  15       12.71       12.60      0.79 o 
   1  -1  15       10.21        6.72      0.86 o 
   2  -1  15       38.97       37.99      1.72 o 
   3  -1  15       10.40        7.93      1.20 o 
   4  -1  15        3.12        2.68      1.22 o 
   5  -1  15       32.61       34.84      3.08 o 
   6  -1  15       11.85       20.57      3.03 o 
  -6   0  15        0.01        0.17      1.22 o 
  -5   0  15        1.53        2.16      1.04 o 
  -4   0  15       41.92       42.71      1.82 o 
  -3   0  15       36.47       35.95      1.45 o 
  -2   0  15        0.48        0.09      0.44 o 
  -1   0  15        1.35        1.55      0.51 o 
   0   0  15        0.53        2.07      0.70 o 
   1   0  15        6.31        4.07      0.79 o 
   2   0  15       12.22       12.80      1.26 o 
   3   0  15        5.00        5.27      1.11 o 
   4   0  15       65.54       57.29      3.10 o 
   5   0  15       41.25       43.69      3.32 o 
   6   0  15        9.12       12.34      3.01 o 
  -6   1  15        1.43        0.86      1.81 o 
  -5   1  15       31.67       31.11      1.87 o 
  -4   1  15       43.71       42.59      1.82 o 
  -3   1  15        7.51        5.53      0.70 o 
  -2   1  15       33.29       34.63      1.43 o 
  -1   1  15        2.27        1.99      0.53 o 
   0   1  15       12.94       10.70      0.98 o 
   1   1  15       10.81        7.51      1.12 o 
   2   1  15       39.47       36.63      1.91 o 
   3   1  15       10.75        9.41      1.31 o 
   4   1  15        3.16        1.55      0.95 o 
   5   1  15       32.64       36.84      3.16 o 
   6   1  15       12.00       15.89      3.33 o 
  -6   2  15       12.54       13.89      3.53 o 
  -5   2  15       26.87       25.95      2.37 o 
  -4   2  15       15.65       13.54      1.64 o 
  -3   2  15       42.22       40.08      1.65 o 
  -2   2  15        0.19        0.17      0.52 o 
  -1   2  15       48.45       45.68      1.88 o 
   0   2  15       33.90       38.33      1.95 o 
   1   2  15       61.34       66.96      2.74 o 
   2   2  15       46.36       46.44      2.15 o 
   3   2  15       24.07       17.57      1.63 o 
   4   2  15        1.15        0.86      0.95 o 
   5   2  15       46.61       45.68      2.64 o 
   6   2  15        4.79        5.88      3.20 o 
  -6   3  15        5.28        6.39      2.25 o 
  -5   3  15        7.82        7.77      2.69 o 
  -4   3  15        6.17        5.53      1.23 o 
  -3   3  15       49.71       56.99      2.52 o 
  -2   3  15        7.43        9.07      1.40 o 
  -1   3  15       13.40       12.34      1.43 o 
   0   3  15       51.23       56.29      3.07 o 
   1   3  15      149.84      167.57      5.54 o 
   2   3  15        0.14        0.35      1.12 o 
   3   3  15        2.16        1.04      1.12 o 
   4   3  15       30.42       24.55      2.03 o 
   5   3  15        9.16        6.30      1.44 o 
  -5   4  15        6.71        4.65      2.25 o 
  -4   4  15       45.34       50.05      3.68 o 
  -3   4  15       11.08        9.75      1.97 o 
  -2   4  15        3.54        3.52      1.47 o 
  -1   4  15       29.65       30.18      2.86 o 
   0   4  15       26.53       32.36      2.64 o 
   1   4  15       11.50        8.96      2.00 o 
   2   4  15        8.67       12.54      1.91 o 
   3   4  15       11.90       12.08      2.00 o 
   4   4  15       10.67        8.35      1.67 o 
  -4   5  15        0.52       -1.81      2.15 o 
  -3   5  15        2.21        3.28      2.16 o 
  -2   5  15       38.64       43.56      5.15 o 
  -1   5  15       31.53       26.14      3.04 o 
   0   5  15       34.46       35.07      3.41 o 
   1   5  15       29.43       37.41      3.30 o 
   2   5  15        6.76        5.53      2.06 o 
   3   5  15        6.14        7.06      2.22 o 
  -1   6  15        7.13       13.61      4.32 o 
   0   6  15        4.42        1.64      3.82 o 
   1   6  15        6.00        2.68      2.58 o 
  -2  -5  16       13.64       10.46      4.33 o 
  -1  -5  16       10.72        7.67      3.09 o 
   0  -5  16       10.92       13.96      3.26 o 
   1  -5  16       44.64       46.94      5.22 o 
   2  -5  16        6.98       10.04      3.71 o 
  -4  -4  16        3.33        1.72      2.14 o 
  -3  -4  16       12.55        8.57      2.18 o 
  -2  -4  16        7.86        3.88      2.93 o 
  -1  -4  16        5.03        2.86      2.76 o 
   0  -4  16       21.52       21.25      3.60 o 
   1  -4  16        6.34        3.19      1.03 o 
   2  -4  16        2.37        2.50      1.30 o 
   3  -4  16        3.16        3.19      1.89 o 
   4  -4  16        0.41       -1.37      1.89 o 
  -5  -3  16        2.01        0.86      1.90 o 
  -4  -3  16       25.75       23.81      3.27 o 
  -3  -3  16       11.73        8.73      2.25 o 
  -2  -3  16       28.88       30.90      4.23 o 
  -1  -3  16        6.26        5.27      1.83 o 
   0  -3  16       32.52       32.36      2.54 o 
   1  -3  16       21.99       23.18      1.52 o 
   2  -3  16        5.90        5.70      1.37 o 
   3  -3  16        3.70        7.51      3.11 o 
   4  -3  16        4.13        4.15      2.95 o 
  -5  -2  16       10.93        9.92      2.17 o 
  -4  -2  16        9.95       12.27      1.82 o 
  -3  -2  16       18.66       18.52      1.84 o 
  -2  -2  16       18.07       17.18      2.39 o 
  -1  -2  16       11.16        9.23      1.13 o 
   0  -2  16        8.45       10.82      2.14 o 
   1  -2  16       18.70       16.57      0.98 o 
   2  -2  16       15.01       20.65      1.94 o 
   3  -2  16       27.96       25.00      1.95 o 
   4  -2  16       10.10       11.07      1.36 o 
   5  -2  16       34.25       36.06      3.35 o 
  -6  -1  16        5.68        4.65      2.61 o 
  -5  -1  16        9.07        9.23      2.43 o 
  -4  -1  16       16.86       21.42      2.15 o 
  -3  -1  16        7.18        6.39      1.22 o 
  -2  -1  16       56.07       61.58      2.19 o 
  -1  -1  16       13.30       15.38      0.95 o 
   0  -1  16       49.26       48.36      1.43 o 
   1  -1  16       45.99       46.44      1.77 o 
   2  -1  16        3.10        2.86      0.79 o 
   3  -1  16       12.10       10.88      1.53 o 
   4  -1  16        0.22       -0.95      1.04 o 
   5  -1  16        9.34        5.88      2.62 o 
  -6   0  16        0.26        1.46      2.33 o 
  -5   0  16        3.83        3.88      1.65 o 
  -4   0  16       11.02        7.88      1.15 o 
  -3   0  16       27.53       27.29      1.75 o 
  -2   0  16        0.06        0.26      0.44 o 
  -1   0  16        5.00        5.18      0.60 o 
   0   0  16       20.30       17.11      1.23 o 
   1   0  16       43.59       42.11      1.93 o 
   2   0  16       58.73       62.02      2.49 o 
   3   0  16       31.28       32.68      2.02 o 
   4   0  16        1.79        2.93      1.30 o 
   5   0  16        0.52       -0.51      2.14 o 
   6   0  16       15.21       16.88      4.35 o 
  -6   1  16        5.66        0.35      2.15 o 
  -5   1  16        9.71        9.58      2.88 o 
  -4   1  16       16.45       17.88      1.42 o 
  -3   1  16        6.87        8.03      0.95 o 
  -2   1  16       56.10       57.28      2.11 o 
  -1   1  16       13.92       15.09      0.86 o 
   0   1  16       49.65       53.95      2.05 o 
   1   1  16       44.82       45.06      2.37 o 
   2   1  16        3.42        4.85      1.23 o 
   3   1  16       12.01       14.66      1.71 o 
   4   1  16        0.29        2.07      1.20 o 
   5   1  16        9.52       10.34      1.80 o 
  -5   2  16       10.94        8.96      3.12 o 
  -4   2  16        9.42       10.52      3.14 o 
  -3   2  16       19.15       18.12      1.66 o 
  -2   2  16       18.07       22.74      1.68 o 
  -1   2  16       10.80        4.93      1.04 o 
   0   2  16        9.00       13.07      1.55 o 
   1   2  16       18.66       13.96      1.74 o 
   2   2  16       13.98       14.45      1.84 o 
   3   2  16       27.45       25.29      2.06 o 
   4   2  16       10.08        8.96      1.44 o 
   5   2  16       34.25       31.00      2.28 o 
  -5   3  16        1.65        3.63      2.58 o 
  -4   3  16       25.85       28.47      4.47 o 
  -3   3  16       12.10       13.54      2.06 o 
  -2   3  16       27.97       30.79      2.27 o 
  -1   3  16        5.89        6.72      1.74 o 
   0   3  16       31.89       38.33      3.22 o 
   1   3  16       22.77       25.47      2.63 o 
   2   3  16        5.74        3.52      1.54 o 
   3   3  16        3.43        1.29      1.37 o 
   4   3  16        4.09        4.15      1.74 o 
   5   3  16       12.01        1.89      2.58 o 
  -4   4  16        3.60        3.81      2.18 o 
  -3   4  16       11.99       12.08      2.52 o 
  -2   4  16        8.00       12.94      3.54 o 
  -1   4  16        5.55        3.02      1.71 o 
   0   4  16       22.15       26.70      2.98 o 
   1   4  16        6.42        6.49      2.08 o 
   2   4  16        2.01        2.68      1.88 o 
   3   4  16        2.88        1.12      1.81 o 
   4   4  16        0.41       -2.32      1.55 o 
  -2   5  16       13.63       18.76      4.43 o 
  -1   5  16       10.93       12.54      3.36 o 
   0   5  16       10.86        8.57      2.77 o 
   1   5  16       45.35       48.87      3.77 o 
   2   5  16        7.32        7.77      2.23 o 
  -2  -4  17       22.10       17.73      3.52 o 
  -1  -4  17        1.76        2.86      3.80 o 
   0  -4  17        1.33       -0.26      2.17 o 
   1  -4  17        8.58        4.21      3.36 o 
   2  -4  17       22.00       14.10      4.26 o 
  -4  -3  17        7.64        2.58      2.06 o 
  -3  -3  17        0.09       -3.37      2.25 o 
  -2  -3  17       41.21       45.42      5.76 o 
  -1  -3  17       13.08       15.24      3.92 o 
   0  -3  17        0.93        3.35      2.75 o 
   1  -3  17       43.39       64.21      6.71 o 
   2  -3  17       35.38       44.54      3.59 o 
   3  -3  17       11.26       14.59      3.20 o 
  -4  -2  17       36.96       33.86      3.35 o 
  -3  -2  17        1.44       -0.26      3.13 o 
  -2  -2  17        0.18        1.99      1.55 o 
  -1  -2  17        4.57        4.85      1.81 o 
   0  -2  17       54.93       53.67      3.27 o 
   1  -2  17        5.05        5.88      1.71 o 
   2  -2  17       11.24        8.03      2.06 o 
   3  -2  17       18.96       20.99      4.00 o 
   4  -2  17        6.39        4.77      2.60 o 
  -5  -1  17        3.02        4.85      2.00 o 
  -4  -1  17        8.22        6.58      1.81 o 
  -3  -1  17       13.80       11.76      2.93 o 
  -2  -1  17        5.68        3.88      1.72 o 
  -1  -1  17       52.54       57.41      3.94 o 
   0  -1  17        8.56        7.62      1.29 o 
   1  -1  17       24.61       26.52      1.92 o 
   2  -1  17       19.33       17.26      2.32 o 
   3  -1  17       16.18       15.45      2.34 o 
   4  -1  17        3.63        4.85      1.88 o 
  -5   0  17       10.57       13.54      3.07 o 
  -4   0  17       10.07       10.05      1.82 o 
  -3   0  17        5.19        3.70      1.54 o 
  -2   0  17       16.24       22.82      2.04 o 
  -1   0  17       14.27       10.88      1.11 o 
   0   0  17       16.02       14.24      1.40 o 
   1   0  17        9.34       10.46      1.20 o 
   2   0  17        1.64        1.99      0.94 o 
   3   0  17       14.56       10.22      1.67 o 
   4   0  17        4.52       13.54      3.96 o 
   5   0  17       32.62       48.99      5.99 o 
  -5   1  17        3.12        2.76      2.60 o 
  -4   1  17        8.61        7.93      3.61 o 
  -3   1  17       13.72       11.13      3.10 o 
  -2   1  17        5.63        5.02      1.05 o 
  -1   1  17       51.92       53.26      2.45 o 
   0   1  17        8.56        8.14      1.22 o 
   1   1  17       24.86       25.38      2.06 o 
   2   1  17       19.45       21.60      2.42 o 
   3   1  17       16.34       14.24      1.89 o 
   4   1  17        3.23        5.02      3.87 o 
  -4   2  17       36.56       26.42      4.02 o 
  -3   2  17        1.83        3.70      2.69 o 
  -2   2  17        0.18        0.43      1.13 o 
  -1   2  17        4.32        2.86      1.13 o 
   0   2  17       54.02       57.41      3.67 o 
   1   2  17        5.07        4.93      1.90 o 
   2   2  17       11.81       11.89      2.05 o 
   3   2  17       18.65       18.52      2.24 o 
   4   2  17        6.22        5.18      1.82 o 
  -4   3  17        7.74        3.88      2.49 o 
  -3   3  17        0.08       -0.17      1.22 o 
  -2   3  17       41.78       46.05      4.80 o 
  -1   3  17       12.51       12.08      2.84 o 
   0   3  17        0.92       -0.35      1.80 o 
   1   3  17       42.94       40.32      3.66 o 
   2   3  17       35.45       40.31      3.54 o 
   3   3  17       11.35       10.11      2.25 o 
  -2   4  17       22.57       26.13      3.80 o 
  -1   4  17        1.56        0.26      1.82 o 
   0   4  17        1.11        1.20      2.83 o 
   1   4  17        8.28        9.86      2.28 o 
   2   4  17       21.80       17.03      2.91 o 
  -2  -3  18       19.09       31.31      4.89 o 
  -1  -3  18       11.37       12.67      4.30 o 
   0  -3  18       21.60       22.74      4.08 o 
   1  -3  18        0.72        3.52      3.52 o 
   2  -3  18        5.74        6.92      2.94 o 
  -3  -2  18       18.59        8.63      3.27 o 
  -2  -2  18       17.86       11.64      4.50 o 
  -1  -2  18        6.02        7.88      4.22 o 
   0  -2  18       10.03       21.25      3.85 o 
   1  -2  18        4.70        8.90      3.83 o 
   2  -2  18        4.29        4.65      1.81 o 
   3  -2  18        6.73        3.35      1.91 o 
  -3  -1  18        0.51        2.86      2.76 o 
  -2  -1  18        6.92        5.44      2.77 o 
  -1  -1  18       12.53       17.57      3.97 o 
   0  -1  18        8.94        6.39      3.29 o 
   1  -1  18        2.39        1.12      1.30 o 
   2  -1  18       12.50       12.94      2.47 o 
   3  -1  18        6.60        8.03      2.58 o 
  -4   0  18        0.52        2.16      3.71 o 
  -3   0  18       10.73        6.06      2.93 o 
  -2   0  18        9.47        8.03      2.95 o 
  -1   0  18        6.17        5.27      2.86 o 
   0   0  18        7.96        9.07      1.29 o 
   1   0  18       18.64       19.41      2.13 o 
   2   0  18       10.67        5.10      1.55 o 
   3   0  18        1.40        4.49      2.95 o 
  -3   1  18        0.53        1.20      2.40 o 
  -2   1  18        7.16        4.15      2.69 o 
  -1   1  18       12.57       11.76      3.38 o 
   0   1  18        9.01       10.94      1.54 o 
   1   1  18        2.63        6.30      1.54 o 
   2   1  18       12.37        9.58      1.84 o 
   3   1  18        6.65        6.11      2.16 o 
  -3   2  18       18.18       21.16      3.77 o 
  -2   2  18       18.87       21.68      4.41 o 
  -1   2  18        5.97        5.44      1.65 o 
   0   2  18        9.74       13.07      2.69 o 
   1   2  18        4.42        4.21      3.44 o 
   2   2  18        4.19        3.35      1.91 o 
   3   2  18        6.62        7.37      1.97 o 
  -1   3  18       11.40        5.98      2.41 o 
   0   3  18       21.22       16.95      3.52 o 
   1   3  18        0.57        0.17      2.18 o 
   2   3  18        5.99        0.51      2.49 o 
  -1  -1  19       12.51        7.26      3.61 o 
   0  -1  19        2.42        4.21      2.87 o 
   1  -1  19        2.69        0.00      0.86 o 
  -2   0  19       16.98       14.88      3.95 o 
  -1   0  19        1.21        5.53      3.28 o 
   0   0  19        5.22        6.49      3.03 o 
  -1   1  19       12.28        8.90      3.05 o 
                                                 
